# Supplementary material for: 1-(3-Cyano­phen­yl)-3-(2-furo­yl)thio­urea
Source: Acta Crystallogr Sect E Struct Rep Online. 2008 Jun 7;64(Pt 7):o1193. doi: 10.1107/S1600536808016012 (PMC2961779; doi:10.1107/S1600536808016012)
Supplement: Supplementary file 2 [file e-64-o1193-Isup2.hkl]

#
# h,k,l, Fc-squared, Fo-squared, sigma(Fo-squared) and status flag
#
data_I
_shelx_title ' 2l in P 21/n'
_shelx_refln_list_code          4
_shelx_F_calc_maximum      157.60
_exptl_crystal_F_000       560.00
_reflns_d_resolution_high  0.7868
 
loop_
 _symmetry_equiv_pos_as_xyz
 'x, y, z'
 '-x+1/2, y+1/2, -z+1/2'
 '-x, -y, -z'
 'x-1/2, -y-1/2, z-1/2'
 
_cell_length_a    16.7375
_cell_length_b     3.8789
_cell_length_c    19.6740
_cell_angle_alpha  90.000
_cell_angle_beta   96.956
_cell_angle_gamma  90.000
 
_shelx_F_squared_multiplier     1.000
 
loop_
 _refln_index_h
 _refln_index_k
 _refln_index_l
 _refln_F_squared_calc
 _refln_F_squared_meas
 _refln_F_squared_sigma
 _refln_observed_status
   4   0   0    21063.71    17901.00    410.85 o
   6   0   0     4016.82     3640.40     72.10 o
   8   0   0      311.26      644.88     32.62 o
  10   0   0      481.53      395.40      9.73 o
  12   0   0        6.90        9.73      4.01 o
  14   0   0     1675.46     1975.27     41.20 o
  16   0   0       59.51       72.10      6.29 o
  18   0   0      155.91      153.92     12.02 o
  20   0   0        3.27       17.17      8.58 o
   1   1   0      166.63      183.00      2.75 o
   2   1   0     2746.45     2483.84     40.24 o
   3   1   0      967.47      905.98     12.59 o
   4   1   0      657.00      571.51     15.45 o
   5   1   0       85.47       95.90      2.20 o
   6   1   0     1353.36     1283.18     16.99 o
   7   1   0       12.60       59.41      2.20 o
   8   1   0      328.39      296.11      5.45 o
   9   1   0      165.60      192.88      3.83 o
  10   1   0     1701.98     1713.24     25.46 o
  11   1   0        0.58       -0.86      1.62 o
  12   1   0      235.42      236.16     11.16 o
  13   1   0      202.63      187.75      4.64 o
  14   1   0      155.05      147.89      4.64 o
  15   1   0       34.06       45.82      6.58 o
  16   1   0      146.42      125.59     10.30 o
  17   1   0        1.15        1.10      4.66 o
  18   1   0        0.11       -2.57      4.45 o
  19   1   0        2.60        8.72      5.61 o
  20   1   0       19.27       23.78      7.88 o
   0   2   0      947.73     1175.89     36.05 o
   1   2   0      470.67      465.75     27.18 o
   2   2   0      698.59      710.31      8.89 o
   3   2   0      146.98      154.37      2.86 o
   4   2   0      795.72      761.60     10.90 o
   5   2   0      335.42      338.77      5.66 o
   6   2   0        2.09        2.37      1.37 o
   7   2   0      150.91      172.29      3.83 o
   8   2   0      274.21      273.84     13.73 o
   9   2   0        0.64        2.92      2.00 o
  10   2   0        0.46        0.38      1.79 o
  11   2   0       55.53       53.13      2.61 o
  12   2   0      595.00      569.68     10.26 o
  13   2   0      183.12      210.98      5.62 o
  14   2   0       57.81       98.77      4.23 o
  15   2   0      122.35      109.78      5.77 o
  16   2   0        0.01        2.00      4.05 o
  17   2   0       13.19       15.50      4.40 o
  18   2   0      106.23      107.07     19.17 o
  19   2   0        0.79        0.29      6.07 o
   1   3   0        0.04        0.00      2.29 o
   2   3   0       82.95       78.39      5.15 o
   3   3   0      371.64      370.10     10.59 o
   4   3   0       10.35       11.66      4.01 o
   5   3   0        9.94       13.42      1.43 o
   6   3   0      150.70      160.50      5.44 o
   7   3   0       49.49      165.15      4.42 o
   8   3   0       35.22       31.48      2.43 o
   9   3   0       19.08       16.72      2.20 o
  10   3   0        6.56        3.60      3.15 o
  11   3   0       73.74       58.94      3.64 o
  12   3   0       53.49       45.78      3.42 o
  13   3   0       18.95       22.29      4.58 o
  14   3   0        8.15       11.69      5.28 o
  15   3   0        2.24        5.15      7.15 o
  16   3   0       44.82       29.33      6.07 o
   0   4   0        3.24       14.31     10.30 o
   1   4   0       33.94       30.90      6.29 o
   2   4   0        1.05       -0.57      5.15 o
   3   4   0        1.13       -1.72      5.72 o
   4   4   0        6.91       22.89      9.73 o
   5   4   0        4.01        8.43      5.45 o
   6   4   0       28.47       32.75      6.32 o
   7   4   0        0.90        9.96     18.31 o
   8   4   0       23.80       24.73     10.87 o
   9   4   0        0.39        3.72     13.33 o
  10   4   0        1.17       -3.28      9.10 o
  11   4   0        0.13       -1.14     14.33 o
  12   4   0        0.00      -16.02     30.90 o
 -21   0   1       76.29      103.00     13.16 o
 -19   0   1      126.45      156.21     14.88 o
 -17   0   1      194.70      201.42     10.30 o
 -15   0   1      429.72      395.40     10.87 o
 -13   0   1      637.26      657.47     16.02 o
 -11   0   1      471.65      454.33     11.44 o
  -9   0   1       67.21      100.14      3.43 o
  -7   0   1       46.12       33.19      2.29 o
  -5   0   1      108.03      108.72      2.86 o
   3   0   1     1132.02     1108.37     25.75 o
   5   0   1     3207.17     2751.18     55.50 o
   7   0   1        0.85        7.44      2.29 o
   9   0   1      305.77      260.93     10.30 o
  11   0   1      129.74      112.73      4.01 o
  13   0   1     2387.18     2466.80     49.78 o
  15   0   1      158.76      164.80      7.44 o
  17   0   1       67.77       73.24      9.16 o
  19   0   1      311.16      299.84     17.74 o
 -20   1   1        1.44        4.77      5.91 o
 -19   1   1        3.63        5.60      6.67 o
 -18   1   1       61.48       57.00      6.67 o
 -17   1   1       48.12       54.38     12.02 o
 -16   1   1       10.01       12.50      3.83 o
 -15   1   1      196.11      192.12     27.47 o
 -14   1   1        7.50        4.29      2.43 o
 -13   1   1      179.04      173.04      6.29 o
 -12   1   1      302.67      350.25      6.44 o
 -11   1   1      985.52      970.63     12.70 o
 -10   1   1      229.59      222.10      8.58 o
  -9   1   1       99.01       88.08      2.86 o
  -8   1   1       42.02       23.03      2.29 o
  -7   1   1        0.13        9.73      1.62 o
  -6   1   1       50.53      109.56      2.61 o
  -5   1   1      101.40      101.40      3.43 o
  -4   1   1      386.76      399.44      7.15 o
  -3   1   1      856.85      798.09     10.67 o
  -2   1   1       37.85       48.37      1.21 o
  -1   1   1     5897.13     5270.88     96.13 o
   0   1   1     4340.19     3869.30     66.27 o
   1   1   1     6393.15     7393.42    292.11 o
   2   1   1     1143.91     1043.96     15.57 o
   3   1   1     1181.81     1077.00     20.31 o
   4   1   1      908.35      828.07     14.88 o
   5   1   1        0.05        0.86      0.86 o
   6   1   1       41.56       41.21      1.62 o
   7   1   1      173.62      145.49      5.15 o
   8   1   1      496.28      504.05      7.88 o
   9   1   1      475.02      609.04     12.30 o
  10   1   1        0.12        2.00      1.62 o
  11   1   1      236.49      215.10      4.64 o
  12   1   1        8.70       10.60      2.20 o
  13   1   1       82.92       76.60      7.72 o
  14   1   1       41.94       47.70      8.30 o
  15   1   1      807.28      880.04     36.05 o
  16   1   1        1.40       -0.23      4.23 o
  17   1   1      140.65      133.66     15.16 o
  18   1   1        0.24        1.72      6.07 o
  19   1   1       48.50       41.95      6.45 o
  20   1   1        2.83        9.32      7.07 o
 -19   2   1       76.01       53.61     10.30 o
 -18   2   1        3.99        1.14      6.88 o
 -17   2   1       52.66       57.18     14.02 o
 -16   2   1        0.11       -4.23      4.23 o
 -15   2   1      148.83      145.37     12.02 o
 -14   2   1      214.19      196.57      6.18 o
 -13   2   1      568.43      661.34     18.60 o
 -12   2   1        0.01        1.43      2.43 o
 -11   2   1       34.16       35.21      2.83 o
 -10   2   1        0.14       -2.20      2.20 o
  -9   2   1     1031.06     1024.99     15.36 o
  -8   2   1      238.31      216.78      6.58 o
  -7   2   1        6.00        7.93      1.79 o
  -6   2   1      221.56      288.48      5.45 o
  -5   2   1     1024.32     1062.03     15.39 o
  -4   2   1      187.38      193.22      5.44 o
  -3   2   1      295.83      308.19      7.72 o
  -2   2   1       14.80       10.26      1.11 o
  -1   2   1       58.21       43.85      6.58 o
   0   2   1      198.74      199.13      4.58 o
   1   2   1     4174.43     5231.15     75.44 o
   2   2   1      512.79      506.79     17.45 o
   3   2   1      254.75      230.51      3.99 o
   4   2   1      136.12      129.72      3.01 o
   5   2   1      783.14      755.14     22.60 o
   6   2   1      216.90      228.13      4.86 o
   7   2   1      216.93      227.67      4.86 o
   8   2   1       51.57       68.65      2.86 o
   9   2   1      263.32      264.49     10.30 o
  10   2   1       29.36       20.71      2.20 o
  11   2   1        7.58        5.72      2.02 o
  12   2   1      173.50      159.63      4.80 o
  13   2   1       34.61       30.65      3.01 o
  14   2   1        1.38        9.73      3.64 o
  15   2   1      111.16      162.41      6.67 o
  16   2   1       27.42       27.08      6.58 o
  17   2   1       53.58       47.26      9.16 o
  18   2   1        7.85       11.76      8.58 o
  19   2   1       21.99       22.49      6.44 o
 -16   3   1       47.86       42.32      6.45 o
 -15   3   1        0.83        9.64      5.21 o
 -14   3   1       34.72       37.94     11.44 o
 -13   3   1        3.20        4.01      4.86 o
 -12   3   1        1.90        5.48      5.72 o
 -11   3   1       99.44       81.38      4.12 o
 -10   3   1        4.95        4.29      2.43 o
  -9   3   1        0.29       -0.57      2.02 o
  -8   3   1       25.74       24.27      2.20 o
  -7   3   1      255.45      227.30      5.08 o
  -6   3   1       17.84       42.86      3.15 o
  -5   3   1        8.97       10.96      2.29 o
  -4   3   1       40.05       46.17     10.30 o
  -3   3   1      207.25      185.22     10.87 o
  -2   3   1       23.61       25.18      1.72 o
  -1   3   1       24.65       18.88      4.58 o
   0   3   1       15.17       15.45      2.86 o
   1   3   1      108.70      135.61      5.15 o
   2   3   1        0.28        1.60      2.86 o
   3   3   1      202.76      212.53     16.59 o
   4   3   1       72.92       80.45      2.20 o
   5   3   1        1.89        2.00      1.43 o
   6   3   1      121.34      106.74      4.01 o
   7   3   1      206.60      211.24      4.54 o
   8   3   1       49.56       49.64      2.61 o
   9   3   1       10.19       11.22      2.43 o
  10   3   1      186.17      174.16      5.77 o
  11   3   1       11.71       12.85      3.01 o
  12   3   1       54.46       49.22      8.30 o
  13   3   1        1.88        0.94      4.86 o
  14   3   1       26.46       27.97      6.03 o
  15   3   1        0.04       -0.41      5.05 o
  16   3   1        0.10       -2.57      8.87 o
 -12   4   1        0.00        4.85     15.72 o
 -11   4   1        4.68       10.35     17.15 o
 -10   4   1        6.17       15.86     12.59 o
  -9   4   1        2.94       -3.93      9.73 o
  -8   4   1       19.87       28.02      9.10 o
  -7   4   1       15.74       15.96      7.21 o
  -6   4   1       23.91       30.06      6.67 o
  -5   4   1        6.39       -3.43      8.01 o
  -4   4   1        7.34        7.44      8.01 o
  -3   4   1       25.21       17.74      5.15 o
  -2   4   1       51.62       57.22      6.29 o
  -1   4   1       32.88       32.62      5.15 o
   0   4   1        0.05       -5.15      5.15 o
   1   4   1       28.39       28.04      5.72 o
   2   4   1       17.11       10.87      6.29 o
   3   4   1       11.28       11.44      6.29 o
   4   4   1        1.09        1.72      6.87 o
   5   4   1       21.68       19.58     16.59 o
   6   4   1        2.29        4.15      9.31 o
   7   4   1        8.09       12.03     11.09 o
   8   4   1        1.36        9.84     15.74 o
   9   4   1       23.48       50.49     18.02 o
  10   4   1        3.05        5.06     11.12 o
  11   4   1        7.52       11.89     11.27 o
  12   4   1       26.70       18.29     17.17 o
 -20   0   2        0.17        4.58      8.58 o
 -18   0   2      207.00      177.96     12.59 o
 -16   0   2       85.64       65.23      6.29 o
 -14   0   2      950.07      889.79     21.17 o
 -12   0   2      465.21      486.95     10.87 o
 -10   0   2     1155.71     1098.07     18.31 o
  -8   0   2    10369.84    10219.66    170.52 o
  -6   0   2      527.89      508.12      9.16 o
  -4   0   2      689.53      620.85     10.30 o
   4   0   2     3546.72     3268.46     84.11 o
   6   0   2      975.39      793.08     17.74 o
   8   0   2     1362.57     1378.45     28.61 o
  10   0   2      133.32      132.75      5.15 o
  12   0   2      664.52      669.49     16.59 o
  14   0   2       54.81       51.50      4.58 o
  16   0   2       49.37       85.26      8.01 o
  18   0   2       92.50       81.83     10.87 o
  20   0   2        1.53       -0.57      8.01 o
 -20   1   2       25.15       31.79      8.94 o
 -19   1   2        4.29       11.30      6.01 o
 -18   1   2       38.53       39.68     11.73 o
 -17   1   2        2.13       -0.78      4.40 o
 -16   1   2      177.06      198.23      8.30 o
 -15   1   2       16.17       15.90      3.01 o
 -14   1   2      264.93      241.01      5.62 o
 -13   1   2      162.66      147.36      3.99 o
 -12   1   2      323.80      353.01      7.44 o
 -11   1   2       10.62       23.09      2.33 o
 -10   1   2      285.83      275.40      4.80 o
  -9   1   2      331.86      316.24      6.58 o
  -8   1   2       51.89       30.33      1.62 o
  -7   1   2      163.09      173.33      5.44 o
  -6   1   2     1763.46     1593.85     41.49 o
  -5   1   2      248.77      501.49      7.56 o
  -4   1   2     1292.39     1284.52     44.06 o
  -3   1   2      641.62      610.00      8.29 o
  -2   1   2    11490.29    10273.21    148.48 o
  -1   1   2     6700.77     5877.28     87.13 o
   0   1   2     9858.97     8851.88    194.84 o
   1   1   2    18842.59    15776.39    359.92 o
   2   1   2    24838.48    25335.15    814.83 o
   3   1   2     3616.10     3186.35     80.40 o
   4   1   2       12.90       16.92      1.21 o
   5   1   2      149.83      156.27      2.86 o
   6   1   2     1081.14      991.45     16.02 o
   7   1   2     1110.57     1146.83     16.18 o
   8   1   2      345.07      327.80      6.32 o
   9   1   2       22.37       64.54      2.20 o
  10   1   2      262.12      257.00      6.67 o
  11   1   2        0.22        2.42      1.79 o
  12   1   2        2.19        3.50      2.00 o
  13   1   2      771.78      750.09     11.89 o
  14   1   2      554.26      537.10     18.31 o
  15   1   2       62.48       61.67      4.86 o
  16   1   2      155.60      308.42     17.45 o
  17   1   2       46.34       47.01      5.62 o
  18   1   2       12.49       14.88      5.86 o
  19   1   2        8.07        7.44      6.47 o
  20   1   2       67.25       63.37     16.88 o
 -19   2   2        3.34        7.81      6.26 o
 -18   2   2       54.89       55.40      7.07 o
 -17   2   2       38.66       34.35      5.77 o
 -16   2   2        0.34        4.79      4.40 o
 -15   2   2       28.99       21.26      4.01 o
 -14   2   2      118.97      105.97      4.86 o
 -13   2   2        3.63        0.00      2.43 o
 -12   2   2      162.68      142.80      3.83 o
 -11   2   2      106.80      101.33      3.64 o
 -10   2   2      626.96      603.55      9.86 o
  -9   2   2       17.83       17.04      3.72 o
  -8   2   2      299.78      280.41      4.86 o
  -7   2   2       10.21        7.03      1.43 o
  -6   2   2       57.51       49.93      2.20 o
  -5   2   2      112.03      219.73      4.05 o
  -4   2   2      633.28      641.61      8.87 o
  -3   2   2       36.02       32.02      1.37 o
  -2   2   2       17.18       14.36      2.00 o
  -1   2   2     1607.83     1617.06     25.75 o
   0   2   2      716.74      670.04     28.90 o
   1   2   2       26.17       23.42      3.72 o
   2   2   2      102.53      120.75      2.43 o
   3   2   2      117.20      116.37      3.43 o
   4   2   2     1568.76     1562.32     26.25 o
   5   2   2       59.50       61.62      2.57 o
   6   2   2      415.05      395.80      6.45 o
   7   2   2        6.72        7.16      1.62 o
   8   2   2      475.04      511.46      8.30 o
   9   2   2        1.55      184.26      4.45 o
  10   2   2      219.53      204.47      5.72 o
  11   2   2      205.44      217.52      5.05 o
  12   2   2        2.10        2.57      2.83 o
  13   2   2      114.76      103.34      7.15 o
  14   2   2      100.29       94.41      4.40 o
  15   2   2        7.22        6.01      3.24 o
  16   2   2        1.37        5.15      4.45 o
  17   2   2       17.43       13.45      8.87 o
  18   2   2       31.90       25.87      5.91 o
 -16   3   2       23.09       23.51      6.18 o
 -15   3   2        0.38        1.97      5.44 o
 -14   3   2       91.55      120.81     10.01 o
 -13   3   2        0.07        1.14      4.01 o
 -12   3   2      131.17      138.58      8.58 o
 -11   3   2      109.44      151.27      7.72 o
 -10   3   2      154.28      159.86     14.31 o
  -9   3   2        0.11        4.86      2.43 o
  -8   3   2        4.13        2.73      1.79 o
  -7   3   2        7.99        5.90      2.29 o
  -6   3   2       25.79       20.03      1.47 o
  -5   3   2        4.02        0.25      2.20 o
  -4   3   2        7.85       11.83      2.00 o
  -3   3   2       98.00      100.07     11.16 o
  -2   3   2       27.70       25.18      1.72 o
  -1   3   2       12.20        9.16      1.14 o
   0   3   2       67.86       69.24      2.29 o
   1   3   2       99.43      107.00      2.86 o
   2   3   2      443.18      529.26      7.88 o
   3   3   2      145.74      133.61      2.60 o
   4   3   2      183.56      187.37      3.90 o
   5   3   2       40.32       34.49      2.29 o
   6   3   2      281.52      280.60     16.02 o
   7   3   2        0.42        2.00      2.02 o
   8   3   2        0.27        3.15      2.02 o
   9   3   2       14.22       20.44      2.29 o
  10   3   2        9.68       16.02      3.01 o
  11   3   2        4.72        9.24      2.61 o
  12   3   2        8.41        6.58      3.24 o
  13   3   2       16.66       19.27      4.33 o
  14   3   2        6.31        9.99      7.15 o
  15   3   2        2.06        1.58      5.91 o
  16   3   2       36.54       22.08     10.01 o
 -12   4   2        0.82       21.44     43.77 o
 -11   4   2        9.71        8.06     17.74 o
 -10   4   2        1.50       10.18     12.93 o
  -9   4   2        7.48       17.67     12.11 o
  -8   4   2        3.70        2.91      7.48 o
  -7   4   2        7.01       15.90      8.04 o
  -6   4   2        2.78        2.96      5.86 o
  -5   4   2       43.60       62.37      6.87 o
  -4   4   2       31.83       35.48      8.01 o
  -3   4   2        0.33        2.29      4.58 o
  -2   4   2       13.45       13.73      5.15 o
  -1   4   2       52.35       42.92      5.72 o
   0   4   2       10.69        6.87      5.15 o
   1   4   2        1.30        3.43      4.58 o
   2   4   2        1.51       -1.14      4.58 o
   3   4   2        0.04       -1.72      6.29 o
   4   4   2        0.60       -4.58      6.29 o
   5   4   2       21.76       26.70     10.07 o
   6   4   2        6.48        3.30     16.59 o
   7   4   2       14.66       37.11     11.64 o
   8   4   2        1.38        6.76     12.65 o
   9   4   2        2.59        1.50      9.79 o
  10   4   2       44.03       70.62     32.33 o
  11   4   2       29.62       43.50     20.89 o
 -21   0   3       42.74       33.19      9.16 o
 -19   0   3       45.85       62.37     10.87 o
 -17   0   3      172.27      139.05     10.30 o
 -15   0   3        0.58       -0.57      4.01 o
 -13   0   3      297.53      244.91      7.44 o
 -11   0   3       56.18       50.35      2.86 o
  -9   0   3     2421.61     2300.85     39.48 o
  -7   0   3     2425.38     2355.79     37.19 o
  -5   0   3       23.88        6.29      1.14 o
  -3   0   3      149.41      150.49      2.86 o
   3   0   3        0.47        3.43      1.72 o
   7   0   3     1555.19     1513.49     33.76 o
   9   0   3      693.91      684.36     15.45 o
  11   0   3     1774.91     1816.77     37.19 o
  13   0   3      262.82      261.50      8.58 o
  15   0   3        8.03        7.44      4.01 o
  17   0   3      170.09      225.45     12.59 o
  19   0   3       57.44       41.77      9.16 o
 -20   1   3       12.57        5.94      6.03 o
 -19   1   3       25.23       21.67      6.26 o
 -18   1   3        5.91       18.53      5.08 o
 -17   1   3      161.90      151.52      7.48 o
 -16   1   3       46.68       49.62      8.30 o
 -15   1   3      117.60      113.15      4.64 o
 -14   1   3        4.69        1.30      2.20 o
 -13   1   3      337.54      306.09      5.62 o
 -12   1   3       42.93       32.86      2.20 o
 -11   1   3      481.95      486.17      7.48 o
 -10   1   3      190.74      171.76      3.83 o
  -9   1   3      275.26      273.45      7.72 o
  -8   1   3     1014.45     1047.93     13.33 o
  -7   1   3     1018.43      947.72     12.23 o
  -6   1   3      363.03      366.37      7.44 o
  -5   1   3      480.47      434.30      6.18 o
  -4   1   3       10.96       24.23      1.43 o
  -3   1   3      962.38      943.79     11.24 o
  -2   1   3     2724.11     2527.38     38.90 o
  -1   1   3       47.54       52.05      2.57 o
   0   1   3     1642.82     1573.34     41.49 o
   1   1   3        8.59        5.85      0.51 o
   2   1   3      209.39      210.49      5.91 o
   3   1   3     3451.33     3756.27     71.55 o
   4   1   3      395.36      367.81      7.72 o
   5   1   3        2.69        4.01      1.21 o
   6   1   3       90.85       82.17      2.20 o
   7   1   3     2186.62     2055.88     28.87 o
   8   1   3      190.90      173.18      8.01 o
   9   1   3       59.85       53.92      8.87 o
  10   1   3        7.91       55.09      6.29 o
  11   1   3      316.59      338.64     10.67 o
  12   1   3       14.67       16.33      4.01 o
  13   1   3      108.12       91.30      4.58 o
  14   1   3      629.23      659.54     13.74 o
  15   1   3      177.78      185.26      7.15 o
  16   1   3        0.01        1.63      4.12 o
  17   1   3      103.65      129.84      7.15 o
  18   1   3        0.44       -0.88      6.03 o
  19   1   3       20.31       15.41      6.32 o
  20   1   3       15.93        8.43      4.55 o
 -19   2   3        2.04        4.50      5.81 o
 -18   2   3        6.33       13.51      5.21 o
 -17   2   3        0.52       13.51      5.21 o
 -16   2   3        5.28       11.09      7.72 o
 -15   2   3        0.44       -1.28      3.42 o
 -14   2   3      113.68      109.85      4.80 o
 -13   2   3      157.57      153.72      4.64 o
 -12   2   3      108.32      109.42      3.57 o
 -11   2   3      146.27      136.52      3.83 o
 -10   2   3        0.46        8.76      2.43 o
  -9   2   3      380.65      341.96      7.44 o
  -8   2   3        4.67        2.65      2.00 o
  -7   2   3       56.70       66.19      2.20 o
  -6   2   3       87.59       79.54      2.43 o
  -5   2   3      200.64      174.55      3.24 o
  -4   2   3      227.61      327.60      5.05 o
  -3   2   3       97.65      115.19      6.87 o
  -2   2   3        9.70       10.37      2.00 o
  -1   2   3        5.29        3.62      1.02 o
   0   2   3      112.39      109.59      7.15 o
   1   2   3       58.70       50.77      2.57 o
   2   2   3      539.20      510.46      7.82 o
   3   2   3     1176.27     1427.21     20.62 o
   4   2   3       85.48       79.80      3.43 o
   5   2   3      302.75      316.18      5.26 o
   6   2   3      644.18      686.81     15.16 o
   7   2   3      132.35      134.25      5.44 o
   8   2   3        8.11       14.33      1.62 o
   9   2   3      161.18      167.55      5.44 o
  10   2   3       24.34       27.70      2.86 o
  11   2   3      154.24      159.93      5.05 o
  12   2   3      164.86      165.69      5.44 o
  13   2   3       13.27       10.59      3.24 o
  14   2   3       52.42       56.40      7.44 o
  15   2   3       47.14       49.70      4.64 o
  16   2   3       70.17       69.17     11.73 o
  17   2   3       53.01       50.00      6.87 o
  18   2   3       16.10        8.01      5.61 o
 -16   3   3       40.96       42.08      5.71 o
 -15   3   3       25.41       22.69      4.58 o
 -14   3   3       14.95       22.98      5.15 o
 -13   3   3       76.32       55.30     10.59 o
 -12   3   3      163.08      154.60     20.60 o
 -11   3   3      167.71      149.90     10.30 o
 -10   3   3        3.86        2.39      2.20 o
  -9   3   3       10.33       10.19      2.20 o
  -8   3   3       79.57       72.78      2.86 o
  -7   3   3       75.46       82.74      4.01 o
  -6   3   3        1.00        0.82      1.37 o
  -5   3   3        1.28       15.20     31.19 o
  -4   3   3      207.67      265.73      9.16 o
  -3   3   3       43.61       35.86     23.75 o
  -2   3   3        7.83       10.30      1.72 o
  -1   3   3      306.29      329.02      7.44 o
   0   3   3        0.02       -0.57      1.14 o
   1   3   3      186.47      188.32      4.49 o
   2   3   3      270.54      269.28      5.28 o
   3   3   3      230.17      281.32      8.58 o
   4   3   3      255.02      239.62      4.12 o
   5   3   3        1.12        0.82      1.37 o
   6   3   3        5.41        2.73      1.79 o
   7   3   3       30.01       24.14      2.57 o
   8   3   3       53.31       41.29      2.61 o
   9   3   3        0.58        6.25      3.15 o
  10   3   3        1.05        5.19      3.15 o
  11   3   3       77.27       64.12      3.70 o
  12   3   3       35.89       22.82      3.57 o
  13   3   3        9.47        3.43      3.53 o
  14   3   3       37.17       21.15      6.58 o
  15   3   3       42.83       33.04     15.45 o
  16   3   3        1.40        0.59      6.44 o
 -12   4   3        5.76       17.98     13.10 o
 -11   4   3       11.04       25.96     19.80 o
 -10   4   3       15.72       22.64     12.28 o
  -9   4   3       89.48       95.58     24.61 o
  -8   4   3       17.97       10.83      8.91 o
  -7   4   3        1.02       22.05     13.16 o
  -6   4   3       32.46       37.85     11.73 o
  -5   4   3        3.17        8.58      6.29 o
  -4   4   3        0.13       18.31      7.44 o
  -3   4   3       33.53       34.33      8.01 o
  -2   4   3       69.77       80.68      6.29 o
  -1   4   3       25.67       21.17      5.72 o
   0   4   3        0.04       -1.72      4.58 o
   1   4   3       41.86       58.94      6.29 o
   2   4   3        8.02       17.17      5.72 o
   3   4   3        0.05        5.15      7.44 o
   4   4   3       24.74       29.18     10.87 o
   5   4   3       41.56       47.82     10.89 o
   6   4   3        6.63       30.21     14.88 o
   7   4   3        1.84       30.78     10.19 o
   8   4   3       54.22       56.23     23.75 o
   9   4   3        6.49        6.47     19.74 o
  10   4   3        1.29       30.74     14.98 o
  11   4   3        2.05        8.95     16.77 o
 -20   0   4       41.58       53.79     10.30 o
 -18   0   4       36.73       40.05      8.58 o
 -16   0   4      291.03      256.35     13.16 o
 -14   0   4        0.06        0.00      2.29 o
 -12   0   4       15.67       13.73      2.29 o
 -10   0   4       16.62       61.80      3.43 o
  -8   0   4     3325.82     3064.75     53.79 o
  -6   0   4     1548.85     1408.78     21.17 o
  -4   0   4     4744.39     4036.94     67.52 o
  -2   0   4     2463.85     2196.71     38.34 o
   2   0   4     1280.37     1245.70     37.19 o
   4   0   4      560.69      707.25     24.61 o
   6   0   4        2.84        5.15      1.72 o
   8   0   4       93.30       57.79      3.43 o
  10   0   4       10.37        8.58      2.86 o
  12   0   4      548.80      664.34     21.74 o
  14   0   4      944.00      951.58     22.32 o
  16   0   4       98.80      100.14      8.01 o
  18   0   4       22.27      115.59     11.44 o
  20   0   4       22.90       22.89      8.58 o
 -20   1   4       73.05       53.03     13.45 o
 -19   1   4        0.00       -2.20      5.05 o
 -18   1   4        0.03        0.25      4.33 o
 -17   1   4        0.03        5.05      4.40 o
 -16   1   4      535.75      520.96     32.62 o
 -15   1   4       31.89       17.42      3.01 o
 -14   1   4       12.50       10.71      2.86 o
 -13   1   4        1.36        1.56      2.20 o
 -12   1   4      819.40      768.49     11.24 o
 -11   1   4      244.18      241.64      4.80 o
 -10   1   4      281.77      260.52      4.64 o
  -9   1   4      382.40      405.88     23.46 o
  -8   1   4     2481.18     2488.94     29.15 o
  -7   1   4     1831.62     1905.89     36.91 o
  -6   1   4     2650.32     2536.66     54.65 o
  -5   1   4      432.04      432.35      5.86 o
  -4   1   4        0.21        1.14      0.81 o
  -3   1   4        0.49        0.00      1.14 o
  -2   1   4     1429.63     1372.43     27.75 o
  -1   1   4      657.16      669.47     11.44 o
   0   1   4     1680.42     1684.96     47.49 o
   1   1   4        0.44        4.01      0.81 o
   2   1   4     1383.99     1259.44     18.70 o
   3   1   4      367.15      363.81      7.15 o
   4   1   4      143.74      223.47      4.29 o
   5   1   4      876.60      919.24     14.02 o
   6   1   4     2833.52     2953.46    204.56 o
   7   1   4        9.55        6.04      1.37 o
   8   1   4      544.39      455.21      7.48 o
   9   1   4       32.82       27.81      2.86 o
  10   1   4      498.64      536.97     34.62 o
  11   1   4      125.02      113.85      7.15 o
  12   1   4      281.73      275.56      6.58 o
  13   1   4      255.16      251.24      5.86 o
  14   1   4       21.46       17.42      3.01 o
  15   1   4        0.02       -4.23      4.23 o
  16   1   4        3.53        1.40      4.95 o
  17   1   4       39.38       43.32      5.66 o
  18   1   4        0.29       -2.00      5.08 o
  19   1   4       11.04       10.59      6.87 o
 -19   2   4        4.34        2.13      5.86 o
 -18   2   4       19.51       16.74      8.30 o
 -17   2   4        0.81        4.98      4.64 o
 -16   2   4        2.77        1.72      6.29 o
 -15   2   4       74.10       68.67      8.30 o
 -14   2   4       89.51      100.20     15.16 o
 -13   2   4       84.60       85.06      4.58 o
 -12   2   4        0.06        0.57      2.33 o
 -11   2   4      165.62      172.39      7.72 o
 -10   2   4       86.86       95.21     11.44 o
  -9   2   4       17.06       16.61      2.02 o
  -8   2   4      210.44      189.45      3.99 o
  -7   2   4       17.80       15.45      1.62 o
  -6   2   4       18.08       18.94      1.72 o
  -5   2   4      110.62      122.95      3.01 o
  -4   2   4      152.95      133.95      2.61 o
  -3   2   4      128.71      172.21      3.42 o
  -2   2   4       27.35       29.80      3.15 o
  -1   2   4     3869.31     3857.56    441.75 o
   0   2   4     2307.35     2252.87     52.36 o
   1   2   4      184.48      203.84      5.15 o
   2   2   4      675.66      643.38      9.07 o
   3   2   4     2621.64     2578.17     70.10 o
   4   2   4     1763.39     2222.83     36.30 o
   5   2   4      178.83      179.35      3.99 o
   6   2   4      123.94      116.43      5.44 o
   7   2   4       10.07        7.38      1.79 o
   8   2   4      282.36      282.25     11.16 o
   9   2   4      115.41      105.79      3.42 o
  10   2   4       33.96       49.18      5.15 o
  11   2   4        2.45        4.86      2.43 o
  12   2   4       22.71       38.37      3.24 o
  13   2   4        8.87        3.85      3.38 o
  14   2   4      100.70      117.05     10.59 o
  15   2   4       31.25       33.89      4.86 o
  16   2   4       12.28        8.58      6.87 o
  17   2   4       66.24       38.70      5.86 o
  18   2   4       15.26       21.92     19.46 o
 -16   3   4        1.66       10.52      6.58 o
 -15   3   4       12.00       11.94      4.64 o
 -14   3   4       24.00       24.08      6.87 o
 -13   3   4        5.39        2.99      2.61 o
 -12   3   4       55.10       38.65      3.38 o
 -11   3   4      142.18      105.31      4.23 o
 -10   3   4       13.91       17.12      2.43 o
  -9   3   4       31.79       31.16      2.86 o
  -8   3   4        9.51        8.01      2.02 o
  -7   3   4       70.39       57.62      2.57 o
  -6   3   4      148.89      151.26     12.02 o
  -5   3   4        4.61        5.84      1.90 o
  -4   3   4        8.00        6.04      2.20 o
  -3   3   4      225.14      262.64      6.87 o
  -2   3   4       68.96       72.83     28.04 o
  -1   3   4       13.21       11.59     20.31 o
   0   3   4       43.03       38.82      1.99 o
   1   3   4      206.11      195.14      4.18 o
   2   3   4       61.70       55.00      3.72 o
   3   3   4       35.57       36.06      3.15 o
   4   3   4       33.82       36.05      1.79 o
   5   3   4       53.19       49.89      2.20 o
   6   3   4      130.32      123.92      3.24 o
   7   3   4        5.84        5.21      2.00 o
   8   3   4       84.22       75.61      7.72 o
   9   3   4       75.65       63.01      3.72 o
  10   3   4       12.36        9.69      3.16 o
  11   3   4        1.11        3.43      3.24 o
  12   3   4      113.85       64.71      6.29 o
  13   3   4       46.01       34.62      6.87 o
  14   3   4        0.94        3.13      4.54 o
  15   3   4       14.53        1.98      6.29 o
 -12   4   4        8.40        8.48     12.12 o
 -11   4   4        1.30       47.80     25.75 o
 -10   4   4       67.21      161.12     44.92 o
  -9   4   4       28.03       71.40     44.06 o
  -8   4   4        7.52        7.38      9.27 o
  -7   4   4        1.52       12.38      7.95 o
  -6   4   4       18.09       12.59      7.44 o
  -5   4   4        3.74        7.44      6.87 o
  -4   4   4       38.82       45.20      8.58 o
  -3   4   4       29.46       33.76      8.01 o
  -2   4   4        6.08       19.46      5.15 o
  -1   4   4        7.14       10.30      5.15 o
   0   4   4       15.21       18.31      4.58 o
   1   4   4        0.06       -1.14      5.72 o
   2   4   4       24.35       30.90      8.01 o
   3   4   4      149.86      139.62     10.30 o
   4   4   4       83.30      101.28     12.59 o
   5   4   4       22.17       20.56     35.48 o
   6   4   4       13.91       25.36     10.90 o
   7   4   4       66.82       76.83     29.47 o
   8   4   4        3.87        4.44     11.55 o
   9   4   4        7.40       12.33     18.60 o
  10   4   4        9.95       17.72     15.39 o
  11   4   4       22.84       32.41     49.50 o
 -21   0   5        4.98       10.87     12.02 o
 -19   0   5       20.31       18.88     10.30 o
 -17   0   5        8.55        2.86      7.44 o
 -15   0   5       64.44       59.51      6.29 o
 -13   0   5       31.09       28.04      3.43 o
 -11   0   5      211.03      220.30      6.29 o
  -9   0   5      939.42      971.61     16.02 o
  -7   0   5     1966.12     2016.47     28.61 o
  -5   0   5     2697.17     2581.24     40.63 o
  -3   0   5      783.42      758.75     10.87 o
  -1   0   5     2594.94     2377.53     46.35 o
   1   0   5     5464.77     5409.67    177.96 o
   3   0   5      131.92      151.06      7.44 o
   5   0   5     6248.69     6983.25    236.32 o
   7   0   5      212.16      244.91      8.01 o
   9   0   5     1243.57     1216.52     27.47 o
  11   0   5      264.01      243.76      9.16 o
  13   0   5       22.73      113.30     13.73 o
  15   0   5      784.45      827.41     23.46 o
  17   0   5       13.08        9.16      6.29 o
  19   0   5       24.24       50.93     10.87 o
 -20   1   5       10.59        8.87     10.59 o
 -19   1   5       42.14       53.04      6.88 o
 -18   1   5       18.65       13.61      5.36 o
 -17   1   5        1.10       -0.57      4.80 o
 -16   1   5       84.50       91.97     14.02 o
 -15   1   5       97.54      126.69      6.18 o
 -14   1   5       30.50       31.40      2.83 o
 -13   1   5       45.62       34.81      3.15 o
 -12   1   5        0.16        0.29      2.02 o
 -11   1   5      629.68      599.66      9.35 o
 -10   1   5        2.40        2.67      1.79 o
  -9   1   5       38.98       62.10      3.15 o
  -8   1   5        0.19        7.48      1.62 o
  -7   1   5     1835.48     1713.42     18.70 o
  -6   1   5      390.19      374.81      4.95 o
  -5   1   5      577.83      558.11      6.59 o
  -4   1   5       54.88       49.01      2.00 o
  -3   1   5     1564.62     1496.04     16.59 o
  -2   1   5       61.80       57.51      1.21 o
  -1   1   5        7.09       10.48      0.95 o
   0   1   5      283.58      231.52      3.57 o
   1   1   5       38.58       30.37      1.21 o
   2   1   5     1515.64     1532.58     24.88 o
   3   1   5      107.80       82.72      2.29 o
   4   1   5       19.15       22.61      2.29 o
   5   1   5        5.36        2.78      1.37 o
   6   1   5        8.76        9.11      1.79 o
   7   1   5     2139.61     2156.95     74.10 o
   8   1   5       16.30        7.93      1.79 o
   9   1   5      574.95      534.06      9.04 o
  10   1   5       44.78       49.32      2.83 o
  11   1   5      344.32      366.51      6.88 o
  12   1   5      218.85      211.17      5.26 o
  13   1   5      731.23      697.06     12.87 o
  14   1   5      152.74      159.13     10.01 o
  15   1   5        5.11        2.50      4.40 o
  16   1   5       15.76       10.06      3.83 o
  17   1   5       19.05       19.88      6.58 o
  18   1   5        1.01        2.67      6.87 o
  19   1   5        2.82        0.29      6.44 o
 -19   2   5       29.50       19.21      6.03 o
 -18   2   5       25.93       21.49      5.21 o
 -17   2   5       14.03       22.97     10.87 o
 -16   2   5        2.33       14.07      4.66 o
 -15   2   5       76.39       55.56      4.23 o
 -14   2   5      100.87       85.30      5.72 o
 -13   2   5       97.68       85.00      3.72 o
 -12   2   5      141.43      125.87      3.70 o
 -11   2   5      106.28       98.66      3.28 o
 -10   2   5       70.78       66.16      2.61 o
  -9   2   5       17.76       36.45      2.02 o
  -8   2   5       11.92        9.30      1.79 o
  -7   2   5       88.60       76.12      2.43 o
  -6   2   5      206.02      220.10      4.29 o
  -5   2   5       30.58       22.74      1.37 o
  -4   2   5        8.29       10.59      1.72 o
  -3   2   5      179.24      175.37      6.87 o
  -2   2   5      363.67      427.14     21.74 o
  -1   2   5        7.07        5.23      0.95 o
   0   2   5      377.01      423.59      6.03 o
   1   2   5        0.69        0.46      0.95 o
   2   2   5        0.98        2.00      1.21 o
   3   2   5        7.93        6.91      1.21 o
   4   2   5      362.95      390.65      7.88 o
   5   2   5        9.06       21.20      2.00 o
   6   2   5      123.18      129.05      3.16 o
   7   2   5       23.12       24.41      4.01 o
   8   2   5       62.82       68.30      2.61 o
   9   2   5       46.18       41.46      2.61 o
  10   2   5       62.53       53.83      3.72 o
  11   2   5        0.35        4.86      3.15 o
  12   2   5       18.69       41.44      3.57 o
  13   2   5      248.58      256.32     26.32 o
  14   2   5       26.48       21.66      5.72 o
  15   2   5        0.85       -0.98      7.15 o
  16   2   5       30.17       25.15     10.30 o
  17   2   5       36.51       23.45      5.28 o
  18   2   5        1.51       -2.16      4.93 o
 -16   3   5       11.33       19.98      5.21 o
 -15   3   5       23.30       12.51      4.12 o
 -14   3   5        1.14        2.06      4.64 o
 -13   3   5       10.97       13.33      4.29 o
 -12   3   5       47.02       36.70      4.01 o
 -11   3   5       45.37       36.87      7.15 o
 -10   3   5      120.17      105.57      3.72 o
  -9   3   5        7.00        9.61      2.02 o
  -8   3   5        0.07        2.13      2.20 o
  -7   3   5      263.07      259.95      4.64 o
  -6   3   5        2.03        3.22      2.00 o
  -5   3   5      209.90      220.44      8.87 o
  -4   3   5       87.91      100.45      9.44 o
  -3   3   5       19.13       18.07     14.59 o
  -2   3   5      216.68      272.94      6.29 o
  -1   3   5      209.21      222.02      6.29 o
   0   3   5       14.94       17.67      1.54 o
   1   3   5       20.72       24.03      2.05 o
   2   3   5        0.36        2.10      1.54 o
   3   3   5        3.11        5.34      0.95 o
   4   3   5      422.60      434.51      6.87 o
   5   3   5       16.85       15.53      2.02 o
   6   3   5       24.57       27.83      2.75 o
   7   3   5       25.83       22.32      2.43 o
   8   3   5       30.61       33.65      3.01 o
   9   3   5      110.21       94.38      5.44 o
  10   3   5       71.73       56.31     10.30 o
  11   3   5        7.63        2.06      3.15 o
  12   3   5        3.08        6.04      3.16 o
  13   3   5       48.27       40.57      9.73 o
  14   3   5       27.79       29.51     14.02 o
  15   3   5        3.38       -2.08      5.91 o
 -12   4   5       18.35       83.54     22.89 o
 -11   4   5        2.20       13.70     15.23 o
 -10   4   5      169.84      328.81     23.51 o
  -9   4   5       44.79       56.60     10.01 o
  -8   4   5       23.15       35.22     10.83 o
  -7   4   5       19.40       18.13      8.29 o
  -6   4   5       54.60       69.24     12.59 o
  -5   4   5        9.07       29.75     12.59 o
  -4   4   5       14.22       12.59      8.01 o
  -3   4   5       28.90       32.62      6.87 o
  -2   4   5       58.07       68.09      5.72 o
  -1   4   5        0.01        1.72      4.58 o
   0   4   5       14.55       12.02      6.87 o
   1   4   5       54.31       80.68      8.58 o
   2   4   5       31.88       33.19      7.44 o
   3   4   5        7.55       12.59      8.01 o
   4   4   5       61.05       65.23      9.16 o
   5   4   5       39.48       53.88      8.87 o
   6   4   5        1.51        5.02     10.59 o
   7   4   5       28.39       26.73     12.87 o
   8   4   5        4.17       10.90     12.44 o
   9   4   5       41.52       59.09     12.12 o
  10   4   5        1.59       11.83     11.61 o
 -20   0   6        2.49       -8.58     10.30 o
 -18   0   6      213.17      173.38     13.16 o
 -16   0   6        0.21        8.01      7.44 o
 -14   0   6      322.81      464.06     13.73 o
 -12   0   6        3.29       -2.29      2.29 o
 -10   0   6      228.93      223.16      5.72 o
  -8   0   6      750.95      851.45     12.59 o
  -6   0   6      470.40      441.75      8.01 o
  -4   0   6      104.26      111.58      2.86 o
  -2   0   6       10.29        8.01      1.14 o
   0   0   6      397.12      303.27      7.44 o
   2   0   6       85.43       64.66      5.15 o
   4   0   6     2740.29     2846.74    104.71 o
   6   0   6     2156.55     2865.05    101.28 o
   8   0   6     2028.83     2071.40     56.65 o
  10   0   6      524.83      475.51     13.16 o
  12   0   6      648.67      646.02     16.59 o
  14   0   6      610.47      696.38     20.03 o
  16   0   6      131.95      116.73      9.16 o
  18   0   6       81.00       92.13     10.87 o
 -20   1   6       50.81       44.67     13.73 o
 -19   1   6       19.91       12.87      4.80 o
 -18   1   6        5.28        7.50      8.87 o
 -17   1   6       41.47       29.37      4.12 o
 -16   1   6        6.32        8.80      7.44 o
 -15   1   6      218.32      203.56      6.67 o
 -14   1   6       13.74       42.99      9.16 o
 -13   1   6        1.51        1.09      2.20 o
 -12   1   6        2.51        0.00      1.90 o
 -11   1   6      172.53      175.98      4.01 o
 -10   1   6      491.98      448.51      8.58 o
  -9   1   6       28.91       16.43      1.62 o
  -8   1   6       32.61       48.18      1.79 o
  -7   1   6      306.03      300.89      6.58 o
  -6   1   6     1391.70     1258.61     13.92 o
  -5   1   6      604.74      566.10      6.67 o
  -4   1   6       59.92       74.13      1.62 o
  -3   1   6     2701.52     2755.74     27.63 o
  -2   1   6       18.30       12.54      1.14 o
  -1   1   6     1117.14     1214.45     13.47 o
   0   1   6     1459.16     1434.27     16.35 o
   1   1   6      545.75      527.20      7.88 o
   2   1   6      228.69      223.22      4.80 o
   3   1   6      603.11      599.34     12.87 o
   4   1   6       88.55       65.12      1.90 o
   5   1   6      179.09      176.36      3.72 o
   6   1   6      102.19      117.70      3.16 o
   7   1   6       65.40      120.07      7.00 o
   8   1   6       26.34       16.31      2.02 o
   9   1   6       88.47       71.82      4.58 o
  10   1   6       15.28       13.07      2.20 o
  11   1   6      110.25       96.94      5.15 o
  12   1   6        3.66        6.29      4.58 o
  13   1   6      293.45      290.59      7.41 o
  14   1   6       10.81       40.77      6.58 o
  15   1   6       54.94       56.31      5.36 o
  16   1   6        6.09        4.30      4.64 o
  17   1   6       32.55       35.15      6.18 o
  18   1   6       11.87        4.15      6.18 o
  19   1   6       29.73       20.79     11.44 o
 -19   2   6        4.93        6.90      6.18 o
 -18   2   6       88.59       82.48      9.44 o
 -17   2   6       16.77       23.26      6.58 o
 -16   2   6       26.49       24.94      4.86 o
 -15   2   6      106.15       95.83      8.87 o
 -14   2   6      258.85      272.96      8.09 o
 -13   2   6       30.75       22.47      2.61 o
 -12   2   6        4.74        4.58      2.43 o
 -11   2   6       30.26       27.51      2.43 o
 -10   2   6       96.56      102.12      3.01 o
  -9   2   6      738.00      718.59      9.45 o
  -8   2   6      414.85      427.56      6.67 o
  -7   2   6      285.95      295.28      9.44 o
  -6   2   6      519.88      522.49      7.88 o
  -5   2   6      543.75      585.61      7.56 o
  -4   2   6      967.55      976.08     12.02 o
  -3   2   6      120.91      121.83      2.61 o
  -2   2   6      269.21      273.67      6.29 o
  -1   2   6      462.85      524.40      7.09 o
   0   2   6      555.18      594.57      8.24 o
   1   2   6      130.80      145.65      2.57 o
   2   2   6      130.69      127.58      3.42 o
   3   2   6      114.18      111.93      5.15 o
   4   2   6        8.25       13.60      2.02 o
   5   2   6        2.09        3.94      1.79 o
   6   2   6      181.05      210.49      5.05 o
   7   2   6      167.85      160.14      5.44 o
   8   2   6      149.42      135.00      3.70 o
   9   2   6       12.13       13.73      2.20 o
  10   2   6      157.73      136.15      7.44 o
  11   2   6      171.93      164.34      5.05 o
  12   2   6        0.54        2.09      3.28 o
  13   2   6       26.81       29.82      3.81 o
  14   2   6       62.85       59.48      6.03 o
  15   2   6        7.55        5.43      5.77 o
  16   2   6        4.49       -2.23      6.01 o
  17   2   6        6.47        5.47      5.36 o
 -16   3   6       10.57       10.40      6.29 o
 -15   3   6        2.30        2.23      7.44 o
 -14   3   6        2.59       13.84      4.40 o
 -13   3   6        1.51        3.86      3.43 o
 -12   3   6       43.18       35.36      3.42 o
 -11   3   6        2.24        4.69      2.86 o
 -10   3   6       15.08       14.55      2.20 o
  -9   3   6        6.62       12.15      2.20 o
  -8   3   6       29.36       27.24      2.33 o
  -7   3   6       17.90       18.11      1.90 o
  -6   3   6      272.53      265.58      5.05 o
  -5   3   6       12.52       16.77      1.37 o
  -4   3   6       13.12       11.16     26.32 o
  -3   3   6       15.19       10.17     14.31 o
  -2   3   6      726.05      733.57     14.31 o
  -1   3   6        0.54        1.40      2.00 o
   0   3   6       58.80       63.24      2.86 o
   1   3   6      400.35      377.41     11.44 o
   2   3   6      183.51      179.05      3.43 o
   3   3   6      186.30      187.12      3.99 o
   4   3   6        5.74       11.35      2.29 o
   5   3   6      337.96      328.94      7.07 o
   6   3   6      112.82      131.75      4.29 o
   7   3   6       37.26       28.08      2.83 o
   8   3   6      148.36      132.45      8.58 o
   9   3   6      177.89      159.42      7.44 o
  10   3   6       14.11       11.73      3.24 o
  11   3   6        0.90        2.61      3.16 o
  12   3   6       97.13       79.93      5.61 o
  13   3   6        9.93        6.09      4.82 o
  14   3   6        3.84        8.13      6.03 o
  15   3   6        3.51        5.38      7.00 o
 -11   4   6        5.91       -5.79      8.94 o
 -10   4   6       66.60       88.00     12.59 o
  -9   4   6        7.18        4.58     15.16 o
  -8   4   6        0.10       -4.60      8.47 o
  -7   4   6        1.13       17.74     13.16 o
  -6   4   6       10.91       18.31     13.73 o
  -5   4   6       30.80       52.07     17.74 o
  -4   4   6       87.51      100.71     12.59 o
  -3   4   6       15.36       17.74      9.73 o
  -2   4   6        5.85        1.72     10.30 o
  -1   4   6       73.69       71.53      7.44 o
   0   4   6        0.19        6.87      7.44 o
   1   4   6        4.96        4.58      7.44 o
   2   4   6       22.12       30.90      7.44 o
   3   4   6      121.27      114.69     13.16 o
   4   4   6       21.30       18.59      3.58 o
   5   4   6        1.98        7.39      8.87 o
   6   4   6       23.59       73.70     58.65 o
   7   4   6       34.93       31.72     11.75 o
   8   4   6       19.75        8.01     12.13 o
   9   4   6        1.15       -7.42     12.37 o
  10   4   6       26.56       45.24     16.97 o
 -19   0   7        3.04        5.72      6.29 o
 -17   0   7      139.27      137.33     11.44 o
 -15   0   7      290.91      242.04      8.01 o
 -13   0   7      654.12      790.22     16.02 o
 -11   0   7        5.05        2.86      2.29 o
  -9   0   7      977.42      999.08     15.45 o
  -7   0   7       79.17      427.44      8.01 o
  -5   0   7     1274.97     1230.25     16.59 o
  -3   0   7      330.62      304.99      5.15 o
  -1   0   7       52.33       52.64      2.29 o
   1   0   7     1302.69     1167.88     28.04 o
   3   0   7        4.09        1.72      2.29 o
   5   0   7      551.65      460.06     16.02 o
   7   0   7        3.16        6.87      2.86 o
   9   0   7      636.80      714.69     19.46 o
  11   0   7       65.55       50.35      4.58 o
  13   0   7        6.61        6.87      4.01 o
  15   0   7      613.86      628.29     20.60 o
  17   0   7        3.09        9.73      6.87 o
  19   0   7        8.99       16.02      9.16 o
 -20   1   7        0.64       -1.92      6.24 o
 -19   1   7       11.45       13.46      4.95 o
 -18   1   7        3.03        2.29      5.19 o
 -17   1   7        1.47        2.48      5.63 o
 -16   1   7        5.14        7.12      3.99 o
 -15   1   7        4.61       15.73      3.70 o
 -14   1   7       15.03       18.73      2.61 o
 -13   1   7        0.62        4.58      2.43 o
 -12   1   7       12.63       11.44      2.33 o
 -11   1   7      262.11      234.72      4.86 o
 -10   1   7       52.42       54.24      2.20 o
  -9   1   7        0.54        2.53      1.37 o
  -8   1   7      177.10      159.94      3.16 o
  -7   1   7       17.30       13.26      1.37 o
  -6   1   7      700.00      708.98      8.64 o
  -5   1   7      585.80      560.91      6.67 o
  -4   1   7      764.26      760.39      8.69 o
  -3   1   7      118.70      123.60      2.02 o
  -2   1   7      239.53      267.14      4.23 o
  -1   1   7     1290.69     1304.37     27.75 o
   0   1   7      259.34      256.09      4.05 o
   1   1   7       15.15       10.83      3.72 o
   2   1   7      157.88      130.95      3.72 o
   3   1   7      699.19      674.13     10.43 o
   4   1   7      160.12      191.28     10.87 o
   5   1   7      304.17      314.99      5.77 o
   6   1   7     1249.32     1341.21     30.33 o
   7   1   7        3.07       -0.93      2.00 o
   8   1   7        2.97       17.96      3.01 o
   9   1   7       10.94        9.48      2.43 o
  10   1   7       46.10       42.46      3.43 o
  11   1   7        6.12        4.63      2.33 o
  12   1   7       29.81       20.64      2.75 o
  13   1   7      146.50      167.65      6.87 o
  14   1   7       37.47       52.44      4.95 o
  15   1   7      116.61      112.80      6.87 o
  16   1   7        4.38       -1.00      4.54 o
  17   1   7       79.98       71.62      6.44 o
  18   1   7        3.65        5.31      6.45 o
  19   1   7        0.37       12.76     12.30 o
 -19   2   7       16.41       19.46      6.47 o
 -18   2   7        1.09        3.50      6.58 o
 -17   2   7       59.89       37.16      5.44 o
 -16   2   7       24.06       27.57      4.40 o
 -15   2   7        2.30        9.16      3.99 o
 -14   2   7       39.95       44.44      4.05 o
 -13   2   7       24.53       27.34      3.01 o
 -12   2   7        1.75        4.06      2.20 o
 -11   2   7       20.23       15.57      2.20 o
 -10   2   7        7.73        4.92      1.90 o
  -9   2   7      330.12      299.11      9.73 o
  -8   2   7       23.78       21.74      1.62 o
  -7   2   7        5.70       10.03      1.72 o
  -6   2   7       53.91       52.17      2.29 o
  -5   2   7     1042.91     1024.08     12.06 o
  -4   2   7       19.98       28.33      1.62 o
  -3   2   7      857.43      908.80     11.82 o
  -2   2   7      723.12      765.27      9.95 o
  -1   2   7      533.63      546.28      7.95 o
   0   2   7      323.32      395.35      5.19 o
   1   2   7       91.67       94.18      2.20 o
   2   2   7        4.41        7.08      2.00 o
   3   2   7       73.65       71.25      4.58 o
   4   2   7        4.23        5.15      1.62 o
   5   2   7      385.73      392.63      7.88 o
   6   2   7       46.69       56.40      3.43 o
   7   2   7       40.03       49.38      2.61 o
   8   2   7       78.22       76.90      2.86 o
   9   2   7      368.25      353.00      7.72 o
  10   2   7        3.89        1.54      2.61 o
  11   2   7      596.81      570.38     12.30 o
  12   2   7      106.67       83.90      8.58 o
  13   2   7      147.79      158.19     19.17 o
  14   2   7        8.91        9.44      4.65 o
  15   2   7      139.48      139.81      8.50 o
  16   2   7       10.41        1.96      5.49 o
  17   2   7        9.92        7.15      6.58 o
 -16   3   7        0.80       -0.98      5.05 o
 -15   3   7       39.43       28.72      6.18 o
 -14   3   7       61.87       53.10      8.58 o
 -13   3   7        0.00        1.43      4.05 o
 -12   3   7      216.87      242.04      8.06 o
 -11   3   7        0.03        0.94      2.20 o
 -10   3   7      304.19      330.29     19.74 o
  -9   3   7      112.31      108.72      3.83 o
  -8   3   7      105.99      113.40      3.43 o
  -7   3   7       58.95       62.69      2.83 o
  -6   3   7       32.79       36.93      1.90 o
  -5   3   7       36.31       39.97      1.79 o
  -4   3   7      245.57      257.03     37.77 o
  -3   3   7        5.63        2.01      2.26 o
  -2   3   7       77.54       67.28      7.15 o
  -1   3   7       95.84       95.61      3.07 o
   0   3   7      108.19      142.39     10.01 o
   1   3   7       55.11       62.33      2.57 o
   2   3   7        0.43        0.29      1.43 o
   3   3   7       52.26       53.13      2.61 o
   4   3   7       79.65       92.02      4.86 o
   5   3   7       12.01        8.78      1.79 o
   6   3   7       31.06       28.77      2.61 o
   7   3   7       75.13       97.45      4.12 o
   8   3   7       20.91       18.28      4.86 o
   9   3   7        6.42        2.86      5.72 o
  10   3   7        2.68       -0.32      4.86 o
  11   3   7      113.23       62.12      4.86 o
  12   3   7        0.05        0.33      4.01 o
  13   3   7        0.26        6.13      5.49 o
  14   3   7       45.60       27.31     17.74 o
 -11   4   7        0.69       15.82     10.74 o
 -10   4   7       29.33       19.95     11.33 o
  -9   4   7        0.01       -2.89      8.06 o
  -8   4   7        7.41       26.47     19.74 o
  -7   4   7       18.79       25.75     13.73 o
  -6   4   7       22.41       20.60     13.16 o
  -5   4   7       61.91      109.29     14.88 o
  -4   4   7        3.08      -11.44     11.44 o
  -3   4   7       27.12       38.34     12.59 o
  -2   4   7        1.20        1.14     11.44 o
  -1   4   7       14.75        6.87     11.44 o
   0   4   7        0.06        9.16     10.30 o
   1   4   7       63.62       76.68     13.73 o
   2   4   7       28.12       28.86      4.61 o
   3   4   7       14.72       12.73      4.42 o
   4   4   7        1.99        1.14      4.29 o
   5   4   7        8.53       -1.47     12.30 o
   6   4   7       21.13       27.01      8.52 o
   7   4   7        0.24        5.47      9.84 o
   8   4   7        3.95       46.58     79.25 o
   9   4   7       36.23       55.82     21.17 o
  10   4   7        6.03       12.02     13.16 o
 -20   0   8        0.76       -0.57      6.29 o
 -18   0   8      170.55      195.12     13.73 o
 -16   0   8      293.04      252.92      9.73 o
 -14   0   8      186.86      172.81      5.72 o
 -12   0   8      284.32      345.61      9.73 o
 -10   0   8      419.87      371.94      7.44 o
  -8   0   8     1616.12     1399.05     21.17 o
  -6   0   8       48.16       42.34      2.29 o
  -4   0   8     2582.51     2315.16     33.76 o
  -2   0   8    10787.22    10637.38    203.71 o
   0   0   8     1686.38     1719.49     33.19 o
   2   0   8     5064.01     4788.25    163.65 o
   4   0   8     1102.32     1086.63     32.62 o
   6   0   8      752.60      728.99     23.46 o
   8   0   8      191.67      230.03      8.01 o
  10   0   8      226.29      199.70      7.44 o
  12   0   8      392.13      375.37     11.44 o
  14   0   8      101.18      155.07     11.44 o
  16   0   8       76.32       74.39      8.58 o
  18   0   8        7.98        6.29      9.73 o
 -20   1   8       57.47       72.00     10.59 o
 -19   1   8        3.74       10.12      5.21 o
 -18   1   8        9.87       11.44      5.66 o
 -17   1   8       17.04       21.31      4.80 o
 -16   1   8      286.49      292.62      9.86 o
 -15   1   8       35.76       31.12      4.58 o
 -14   1   8      106.20       92.66      5.44 o
 -13   1   8       19.45       36.83      2.61 o
 -12   1   8       21.67       78.03      6.29 o
 -11   1   8      135.21      128.87      6.01 o
 -10   1   8        7.26        2.86      1.62 o
  -9   1   8      162.71      173.81      3.16 o
  -8   1   8      168.89      156.88      3.01 o
  -7   1   8       63.91       69.52      2.02 o
  -6   1   8        5.94        2.00      1.21 o
  -5   1   8       68.82       65.58      1.79 o
  -4   1   8        0.17       -1.21      1.21 o
  -3   1   8      123.36      101.03      2.02 o
  -2   1   8       24.14       14.10      1.37 o
  -1   1   8      181.16      230.61      3.64 o
   0   1   8      386.04      406.53      5.86 o
   1   1   8      159.64      166.53      5.44 o
   2   1   8       78.57       72.26      9.73 o
   3   1   8       39.26       32.89      1.58 o
   4   1   8       17.81       17.59      2.57 o
   5   1   8     1096.83     1165.74     29.75 o
   6   1   8        2.70        2.48      2.05 o
   7   1   8      248.12      268.48      6.87 o
   8   1   8       46.79       39.78      3.72 o
   9   1   8      391.78      383.36      7.52 o
  10   1   8      102.92       84.11      5.44 o
  11   1   8       12.66       15.45      2.86 o
  12   1   8      319.58      291.43      7.25 o
  13   1   8      155.91      146.03      6.03 o
  14   1   8       21.20       31.24      3.99 o
  15   1   8       10.35       17.16      8.87 o
  16   1   8       84.41       75.85      7.72 o
  17   1   8       25.17       31.79      6.87 o
  18   1   8       56.21       57.08     10.59 o
 -18   2   8       16.69       11.17     14.31 o
 -17   2   8        5.41       -1.96      5.49 o
 -16   2   8        5.13       -1.79      4.86 o
 -15   2   8        0.12        9.97      8.58 o
 -14   2   8        0.03       -2.83      2.83 o
 -13   2   8       23.52       25.44      3.16 o
 -12   2   8        0.51       23.82      6.29 o
 -11   2   8      131.67      125.42      3.57 o
 -10   2   8        0.09       -1.02      1.79 o
  -9   2   8       87.72       85.69      8.30 o
  -8   2   8      127.84      125.57      3.01 o
  -7   2   8        7.63        8.41      1.37 o
  -6   2   8      173.48      186.73      3.42 o
  -5   2   8       10.41       17.24      1.62 o
  -4   2   8      727.04      754.69     11.73 o
  -3   2   8      138.91      131.51      4.29 o
  -2   2   8       54.27       46.99      1.79 o
  -1   2   8       75.58       76.98      2.20 o
   0   2   8      372.86      353.20      5.08 o
   1   2   8      104.69      139.87      3.01 o
   2   2   8       84.45       82.43      2.83 o
   3   2   8        5.92        6.16      2.00 o
   4   2   8      190.28      177.33      4.23 o
   5   2   8      166.50      209.57      9.44 o
   6   2   8      192.60      180.88      4.80 o
   7   2   8      160.10      150.12      4.80 o
   8   2   8       49.83       53.85      7.44 o
   9   2   8        4.40        3.55      1.90 o
  10   2   8      208.11      210.48      5.36 o
  11   2   8      403.23      394.24      8.06 o
  12   2   8        8.29        9.29      3.28 o
  13   2   8       53.07       46.71     15.16 o
  14   2   8        6.42       16.10      9.44 o
  15   2   8       37.31       37.63      6.03 o
  16   2   8       32.21       31.36      6.29 o
  17   2   8        1.47        1.31     12.02 o
 -16   3   8       36.05       17.99      5.72 o
 -15   3   8        9.83        1.88      4.12 o
 -14   3   8       19.21       27.52      6.09 o
 -13   3   8      100.50      103.83      8.87 o
 -12   3   8       50.01       41.64      3.42 o
 -11   3   8        0.39        2.86      2.61 o
 -10   3   8       41.22       37.52      8.58 o
  -9   3   8        1.39        2.00      2.02 o
  -8   3   8      133.24      144.50      5.15 o
  -7   3   8      184.67      175.96      4.45 o
  -6   3   8        2.02        3.62      1.79 o
  -5   3   8       39.50       35.88      1.90 o
  -4   3   8       60.73       66.95      2.33 o
  -3   3   8       51.18       52.21      5.72 o
  -2   3   8      309.75      311.11      8.30 o
  -1   3   8       15.50       10.19      1.02 o
   0   3   8       65.21       67.67      3.72 o
   1   3   8      493.20      544.60      9.16 o
   2   3   8        6.80        7.63      1.79 o
   3   3   8       33.88       34.91      2.57 o
   4   3   8      271.65      291.18      6.44 o
   5   3   8       50.73       42.41      6.87 o
   6   3   8        9.54        7.75      3.43 o
   7   3   8        0.75       -0.86      2.43 o
   8   3   8       15.04       25.81      3.43 o
   9   3   8       72.84       41.39      3.83 o
  10   3   8       21.16       19.47      4.05 o
  11   3   8        8.80       13.54      6.03 o
  12   3   8       27.46       14.15      5.86 o
  13   3   8       27.36       14.38      6.18 o
  14   3   8       10.16        3.43     13.16 o
 -11   4   8       26.16       20.60     13.73 o
 -10   4   8        5.81       20.96     40.91 o
  -9   4   8       11.61        2.50     10.87 o
  -8   4   8        8.98       24.61     14.31 o
  -7   4   8       13.75       22.89     14.88 o
  -6   4   8        0.48       -2.86     12.02 o
  -5   4   8       25.71       37.77     14.88 o
  -4   4   8       80.95       93.84     16.02 o
  -3   4   8        0.03       13.73     12.02 o
  -2   4   8        0.18       11.44     12.02 o
  -1   4   8       76.33       58.94     12.02 o
   0   4   8       44.13       54.93     13.73 o
   1   4   8        9.46       16.49      6.54 o
   2   4   8        1.01        5.22      4.42 o
   3   4   8      109.42       89.23     11.73 o
   4   4   8        6.18        8.14      4.77 o
   5   4   8        2.21       -3.71     12.59 o
   6   4   8       16.70       25.46     11.16 o
   7   4   8       72.49       83.70     11.71 o
   8   4   8        8.66        0.39     12.89 o
   9   4   8        6.10       16.31     16.30 o
 -19   0   9       12.06       23.46      8.58 o
 -17   0   9        2.87       18.88      7.44 o
 -15   0   9        7.94       13.16      4.58 o
 -13   0   9      297.98      276.95      6.87 o
 -11   0   9       42.85       42.92      2.86 o
  -9   0   9      426.28      350.19      6.87 o
  -7   0   9      917.95      857.17     13.16 o
  -5   0   9     1337.98     1389.90     18.31 o
  -3   0   9     5416.44     5236.29    100.71 o
  -1   0   9      574.93      602.54     10.30 o
   1   0   9     2672.10     2673.94     69.24 o
   3   0   9      405.26      474.36     19.46 o
   5   0   9      104.05       76.10      5.72 o
   7   0   9     1840.72     2189.27     62.94 o
   9   0   9       13.52        9.16      2.86 o
  11   0   9      255.26      232.89      9.16 o
  13   0   9       30.30       37.77      6.29 o
  15   0   9       47.63       57.79      7.44 o
  17   0   9       71.69       57.22     10.30 o
 -20   1   9        0.02        4.65      6.44 o
 -19   1   9       30.72       53.95     11.73 o
 -18   1   9        4.59        6.01      4.86 o
 -17   1   9        0.02       -6.01      6.01 o
 -16   1   9        0.00       -0.20      3.42 o
 -15   1   9      285.77      271.60      9.86 o
 -14   1   9        5.61        4.01      2.83 o
 -13   1   9      277.66      256.16      5.61 o
 -12   1   9      228.11      253.13      9.44 o
 -11   1   9      186.00      211.00      5.21 o
 -10   1   9        0.11        0.25      1.79 o
  -9   1   9        2.32        1.65      2.00 o
  -8   1   9       84.72       95.85      2.61 o
  -7   1   9      185.36      178.09      3.16 o
  -6   1   9       16.61       14.64      1.37 o
  -5   1   9       12.80       15.70      1.72 o
  -4   1   9       36.53       35.54      2.29 o
  -3   1   9     1444.29     1578.05     17.57 o
  -2   1   9      406.75      474.07      6.84 o
  -1   1   9     1713.80     1758.35     33.19 o
   0   1   9      171.29      175.28      5.72 o
   1   1   9      158.88      159.91      4.01 o
   2   1   9       11.99      126.39      4.01 o
   3   1   9      331.86      335.70     28.61 o
   4   1   9       57.89       59.74      2.56 o
   5   1   9       17.09       22.72      2.33 o
   6   1   9        0.39        5.02      4.29 o
   7   1   9      350.39      372.03      7.62 o
   8   1   9       21.84       30.12      3.57 o
   9   1   9       55.70       72.91      5.72 o
  10   1   9        3.99        1.47      2.50 o
  11   1   9       99.04      101.52      6.58 o
  12   1   9      132.44      113.01      4.45 o
  13   1   9      457.54      458.55     24.89 o
  14   1   9        1.01        4.01      3.83 o
  15   1   9       14.23       22.29      5.05 o
  16   1   9        0.12       10.56      4.85 o
  17   1   9      154.13      131.35      9.73 o
  18   1   9        8.56        7.60      5.86 o
 -18   2   9        2.30        5.31     12.59 o
 -17   2   9       75.25       78.35      6.67 o
 -16   2   9        0.48       -0.49      4.23 o
 -15   2   9        1.16       -0.17      3.99 o
 -14   2   9        2.25        3.72      3.72 o
 -13   2   9       80.17      108.78      4.54 o
 -12   2   9      221.40      258.31     13.73 o
 -11   2   9      500.08      504.07      9.73 o
 -10   2   9      327.51      317.90      5.62 o
  -9   2   9      221.29      208.74     10.87 o
  -8   2   9      412.69      425.22     21.46 o
  -7   2   9      335.74      321.72      4.80 o
  -6   2   9       71.64       69.95      2.00 o
  -5   2   9       27.01       28.75      1.47 o
  -4   2   9       16.49       20.17      1.47 o
  -3   2   9      485.52      491.26      9.16 o
  -2   2   9      146.63      147.45      3.16 o
  -1   2   9       10.52       14.89      3.15 o
   0   2   9       45.76       51.99      1.79 o
   1   2   9      491.13      506.07      7.97 o
   2   2   9       41.96       60.53      3.15 o
   3   2   9      261.94      307.93      7.44 o
   4   2   9       99.53       89.56      5.15 o
   5   2   9      531.21      563.25      9.91 o
   6   2   9       37.96       36.72      2.61 o
   7   2   9       55.82       60.94      7.15 o
   8   2   9        6.69       10.07      2.20 o
   9   2   9       50.98       61.19      2.86 o
  10   2   9        5.73        5.58      2.33 o
  11   2   9       18.66       21.81      2.86 o
  12   2   9       49.36       43.79      4.93 o
  13   2   9       17.28       13.50      4.76 o
  14   2   9       12.89        9.25      5.81 o
  15   2   9       86.51       79.91      7.15 o
  16   2   9       30.66       26.91      8.87 o
 -15   3   9       47.04       35.09      6.87 o
 -14   3   9       30.12       31.43      5.61 o
 -13   3   9       26.43       23.36      5.05 o
 -12   3   9       35.31       31.12      4.95 o
 -11   3   9       12.55       20.39      7.72 o
 -10   3   9       34.31       32.98      7.15 o
  -9   3   9      114.32      113.91      3.83 o
  -8   3   9       76.51       76.76      3.16 o
  -7   3   9       46.51       52.10      2.75 o
  -6   3   9       33.26       32.14      2.61 o
  -5   3   9        4.05       20.60      1.90 o
  -4   3   9       89.56       89.36      2.86 o
  -3   3   9      155.57      164.74      3.83 o
  -2   3   9        3.98        3.43      1.37 o
  -1   3   9       25.37       28.85      1.47 o
   0   3   9      186.59      201.23      6.58 o
   1   3   9        2.62        3.15      1.62 o
   2   3   9       21.33       25.51      2.43 o
   3   3   9      100.11      116.96      4.29 o
   4   3   9        0.99        1.84      1.79 o
   5   3   9       17.32       19.22      2.20 o
   6   3   9       47.67       43.74      3.42 o
   7   3   9        9.95        4.86      2.83 o
   8   3   9        8.73       11.95      3.72 o
   9   3   9       17.70       16.43      3.24 o
  10   3   9        1.00        4.58      3.64 o
  11   3   9      125.35      110.65     27.18 o
  12   3   9       30.21       21.43      9.73 o
  13   3   9        6.49       16.16      5.91 o
 -10   4   9        4.89        9.80      8.87 o
  -9   4   9        0.16      -17.17     17.17 o
  -8   4   9       16.92       49.21     18.31 o
  -7   4   9       16.27      -14.31     17.17 o
  -6   4   9       37.79       34.90     17.74 o
  -5   4   9       13.79       42.34     13.73 o
  -4   4   9       13.89       20.03     12.59 o
  -3   4   9        3.37        2.86      9.73 o
  -2   4   9       10.59       24.61     13.16 o
  -1   4   9        0.44       -8.01     12.59 o
   0   4   9       58.43       51.96     20.60 o
   1   4   9      136.82      130.89     20.60 o
   2   4   9       38.35       30.37      5.71 o
   3   4   9        8.66        2.25      5.15 o
   4   4   9       34.40       25.47      9.44 o
   5   4   9       39.33       37.89     10.02 o
   6   4   9        8.95       10.44      9.44 o
   7   4   9        1.01        3.98     13.16 o
   8   4   9        6.40       -2.26      8.06 o
 -20   0  10        5.13        5.15      7.44 o
 -18   0  10      145.58      176.24     11.44 o
 -16   0  10      136.42      134.47      7.44 o
 -14   0  10      387.23      400.55     11.44 o
 -12   0  10      321.16      303.84      7.44 o
 -10   0  10     1029.56     1089.49     18.31 o
  -8   0  10      369.86      361.06      6.87 o
  -6   0  10      214.81      206.00      4.58 o
  -4   0  10        0.99      222.02      5.15 o
  -2   0  10        0.51        4.01      1.72 o
   0   0  10      610.92      627.14     14.31 o
   2   0  10      800.36      785.07     18.88 o
   4   0  10       38.55       77.25      9.16 o
   6   0  10     1539.97     1774.42     46.92 o
   8   0  10        8.43        7.44      4.01 o
  10   0  10      663.89      858.31     22.89 o
  12   0  10        0.61        1.72      5.72 o
  14   0  10      302.16      252.34     11.44 o
  16   0  10       16.11        6.29      8.01 o
  18   0  10        0.28       -8.01      8.01 o
 -19   1  10        0.31        2.65      7.44 o
 -18   1  10       11.59       26.37      5.62 o
 -17   1  10       10.32       11.38      5.61 o
 -16   1  10      124.03      125.85      6.18 o
 -15   1  10       16.20        4.98      3.99 o
 -14   1  10       65.84       41.54      4.01 o
 -13   1  10       12.62       10.54      2.20 o
 -12   1  10       61.28       69.58      3.42 o
 -11   1  10       99.72       99.76      4.01 o
 -10   1  10        0.47        5.44      2.02 o
  -9   1  10       57.37       52.93      2.02 o
  -8   1  10       17.30        9.73      1.47 o
  -7   1  10      104.37       86.89      4.58 o
  -6   1  10      553.29      508.30      6.03 o
  -5   1  10       44.81       35.48      1.62 o
  -4   1  10       94.89      103.26      6.58 o
  -3   1  10      174.42      199.06      8.58 o
  -2   1  10     2225.18     2256.38     27.40 o
  -1   1  10      931.72     1002.70     12.46 o
   0   1  10      689.77      701.49      9.10 o
   1   1  10       93.49       79.29      2.43 o
   2   1  10     1651.50     1670.00     57.51 o
   3   1  10      143.55      140.81      3.43 o
   4   1  10      461.19      496.48      9.42 o
   5   1  10        9.76       10.86      1.99 o
   6   1  10      297.33      307.50      6.87 o
   7   1  10        4.08        2.60      1.99 o
   8   1  10      523.04      530.31      9.62 o
   9   1  10        8.41        7.89      2.43 o
  10   1  10        5.15        8.13      2.57 o
  11   1  10       66.87       46.16      3.28 o
  12   1  10      504.02      518.63     11.93 o
  13   1  10       14.93        6.32      3.83 o
  14   1  10       13.91       13.42      4.40 o
  15   1  10       21.01       32.86      5.19 o
  16   1  10       52.68       60.07      6.74 o
  17   1  10        0.04       -1.29      6.32 o
 -18   2  10       56.52       39.82     11.16 o
 -17   2  10        0.45        5.48      6.98 o
 -16   2  10        0.20       -0.95      6.03 o
 -15   2  10        3.95        9.88      4.23 o
 -14   2  10      201.94      216.16      8.24 o
 -13   2  10       76.59       86.70      8.30 o
 -12   2  10      313.49      343.04     13.45 o
 -11   2  10       17.68       32.90      2.83 o
 -10   2  10       87.17      103.62      4.01 o
  -9   2  10        2.31        4.84      2.20 o
  -8   2  10       43.32       38.33      4.01 o
  -7   2  10        1.69        2.04      1.06 o
  -6   2  10      102.47       85.55      1.99 o
  -5   2  10        0.50        1.14      2.86 o
  -4   2  10       19.85      120.99      3.01 o
  -3   2  10        4.63        3.43      1.62 o
  -2   2  10       29.53       17.25      1.06 o
  -1   2  10        0.01        0.57      2.00 o
   0   2  10       30.67       23.66      1.43 o
   1   2  10      117.46      122.70      3.01 o
   2   2  10      896.43      917.07     18.88 o
   3   2  10      662.53      719.03     11.31 o
   4   2  10       27.40       40.80      3.43 o
   5   2  10      292.15      304.13      6.84 o
   6   2  10      148.56      143.91      9.16 o
   7   2  10      110.19      100.61      4.29 o
   8   2  10       33.12       26.51      3.01 o
   9   2  10        0.02        1.27      2.29 o
  10   2  10       35.59       47.24      3.43 o
  11   2  10       75.81       58.53      5.72 o
  12   2  10       27.15       27.18      4.86 o
  13   2  10        0.30        1.26      4.86 o
  14   2  10       31.26       23.21      7.09 o
  15   2  10       22.80       21.17      6.07 o
  16   2  10       15.76        7.47      9.16 o
 -15   3  10        2.06        6.59      8.87 o
 -14   3  10        6.03       -4.67      4.80 o
 -13   3  10        1.95       -4.31      4.85 o
 -12   3  10        1.39        7.87      4.80 o
 -11   3  10       59.99       35.84      5.72 o
 -10   3  10      188.38      199.42      8.06 o
  -9   3  10        0.06       -1.53      2.56 o
  -8   3  10       22.66       18.14      2.43 o
  -7   3  10       15.13       15.73      6.58 o
  -6   3  10       88.24       87.79      5.72 o
  -5   3  10       62.77       55.21      2.86 o
  -4   3  10        6.00       18.76      6.01 o
  -3   3  10       12.23       11.52      2.00 o
  -2   3  10       45.62       46.38      2.02 o
  -1   3  10        0.04        0.82      1.72 o
   0   3  10       32.03       32.06      2.33 o
   1   3  10       44.78       33.76      2.43 o
   2   3  10        2.25        5.87      2.33 o
   3   3  10       19.13       25.54      2.43 o
   4   3  10      174.05      182.01      8.30 o
   5   3  10      121.86      117.23      4.12 o
   6   3  10        0.12       -0.68      3.16 o
   7   3  10        0.04       -2.83      2.83 o
   8   3  10       25.04       10.75      6.01 o
   9   3  10       66.24       36.18     11.16 o
  10   3  10        0.09       -4.29      4.29 o
  11   3  10       15.98       19.26      5.45 o
  12   3  10        8.32        5.84      6.03 o
  13   3  10       36.29       28.49      7.56 o
  -9   4  10       10.58       24.03     19.46 o
  -8   4  10       10.53       31.47     18.88 o
  -7   4  10       13.27       16.59     13.16 o
  -6   4  10        0.77        1.72     16.59 o
  -5   4  10       28.24       12.59     18.31 o
  -4   4  10        0.13       -3.43     15.45 o
  -3   4  10        3.85       46.35     18.31 o
  -2   4  10        1.93       -0.57     14.88 o
  -1   4  10       25.31       46.92     15.45 o
   0   4  10       85.70       79.20     13.73 o
   1   4  10        8.86       -2.99      6.03 o
   2   4  10        0.31        3.23      6.03 o
   3   4  10        8.87       14.60     18.02 o
   4   4  10        0.01        2.37     12.59 o
   5   4  10        0.21        9.16     17.74 o
   6   4  10       55.40       63.19      9.90 o
   7   4  10       31.81       63.09     19.74 o
 -19   0  11        1.52        2.29      6.87 o
 -17   0  11      143.17      216.87     11.44 o
 -15   0  11       29.59       39.48      5.15 o
 -13   0  11      491.35      501.83     11.44 o
 -11   0  11     1456.21     1475.73     24.61 o
  -9   0  11       10.13       16.02      2.86 o
  -7   0  11      401.29      378.80      6.87 o
  -5   0  11       85.28       71.53      2.86 o
  -3   0  11      369.40      552.18     11.44 o
  -1   0  11     2265.31     2692.25     41.77 o
   1   0  11      175.75      168.23      6.29 o
   3   0  11        5.11       -1.14      2.86 o
   5   0  11        3.18        8.58      4.01 o
   7   0  11       28.11       17.74      3.43 o
   9   0  11       73.52       92.70      5.72 o
  11   0  11      144.14      156.21      8.01 o
  13   0  11      241.06      256.92     13.16 o
  15   0  11      278.82      303.27     18.88 o
  17   0  11       20.11       16.59      8.58 o
 -19   1  11       25.57       15.53      5.62 o
 -18   1  11        8.65        7.63      5.36 o
 -17   1  11       14.04       28.87      6.03 o
 -16   1  11       14.81       16.98      4.95 o
 -15   1  11       78.63       78.31     13.45 o
 -14   1  11        5.79        2.07      4.86 o
 -13   1  11        9.49        9.07      2.75 o
 -12   1  11       47.86       38.32      2.61 o
 -11   1  11      831.29      841.93     11.31 o
 -10   1  11     1008.28     1035.35     12.52 o
  -9   1  11      909.58      902.59     10.50 o
  -8   1  11       64.56       49.32      2.20 o
  -7   1  11      471.71      428.30      5.66 o
  -6   1  11        1.66        0.86      1.62 o
  -5   1  11     1476.69     1496.65     16.59 o
  -4   1  11      641.52      621.71      8.09 o
  -3   1  11      136.73      138.88      3.01 o
  -2   1  11      275.59      295.92      5.21 o
  -1   1  11     1477.59     1499.98     31.19 o
   0   1  11       97.39       80.82      2.20 o
   1   1  11        5.61        2.48      2.29 o
   2   1  11       42.86       38.36      2.20 o
   3   1  11      959.35      985.87     15.64 o
   4   1  11      172.01      176.25      3.99 o
   5   1  11      617.35      624.46     17.74 o
   6   1  11       28.63       31.90      2.13 o
   7   1  11      552.10      541.93     32.04 o
   8   1  11       21.64       14.88      2.75 o
   9   1  11      151.07      141.60      5.37 o
  10   1  11       20.86       17.53      2.86 o
  11   1  11       58.71       81.10      7.72 o
  12   1  11       67.08       71.18      4.80 o
  13   1  11       17.18       24.60      6.58 o
  14   1  11        0.27        5.87      4.64 o
  15   1  11       15.91        7.81     10.87 o
  16   1  11        2.28        4.01      6.47 o
  17   1  11       65.19       66.42      7.82 o
 -18   2  11        0.23       -5.68      5.77 o
 -17   2  11       69.45       66.78      8.06 o
 -16   2  11       16.49       16.98      5.61 o
 -15   2  11       18.84       11.75      5.21 o
 -14   2  11       20.51       19.52      6.29 o
 -13   2  11      242.37      254.08     11.16 o
 -12   2  11       10.49       13.10      6.29 o
 -11   2  11      221.65      242.83      7.00 o
 -10   2  11      115.22      108.86      4.01 o
  -9   2  11      158.33      178.20      6.29 o
  -8   2  11      325.89      329.70     12.02 o
  -7   2  11      136.90      124.74      3.64 o
  -6   2  11       63.07       62.36      2.86 o
  -5   2  11      131.72      135.43      4.05 o
  -4   2  11       12.62       25.07      3.01 o
  -3   2  11       78.12       74.26      2.86 o
  -2   2  11       66.18       54.72      2.20 o
  -1   2  11       95.00       94.20      2.94 o
   0   2  11        1.22        1.14      2.86 o
   1   2  11      836.67      838.93     12.14 o
   2   2  11        4.26        2.80      1.79 o
   3   2  11        8.20       14.59      2.33 o
   4   2  11        8.50       12.70      2.61 o
   5   2  11      202.63      205.74     15.74 o
   6   2  11       25.38       20.71      3.16 o
   7   2  11      198.76      207.48     14.31 o
   8   2  11       59.06       48.75      5.72 o
   9   2  11       36.74       38.80      7.44 o
  10   2  11       15.40       23.39     11.73 o
  11   2  11       20.01       31.16      4.85 o
  12   2  11       11.35       14.53      5.21 o
  13   2  11        0.19       -4.20      5.08 o
  14   2  11       18.43        8.83      6.40 o
  15   2  11       69.42       63.92     10.01 o
 -15   3  11       22.20        5.88     10.87 o
 -14   3  11        0.04        2.02      4.64 o
 -13   3  11        1.23       -3.50      5.08 o
 -12   3  11       12.76        8.58      5.26 o
 -11   3  11       71.70       69.83      6.18 o
 -10   3  11       16.10       11.69      2.86 o
  -9   3  11        6.73        5.34      2.56 o
  -8   3  11       49.27       40.64      3.28 o
  -7   3  11       28.95       29.34      4.58 o
  -6   3  11       33.94       30.30      2.75 o
  -5   3  11      111.62      105.97      6.01 o
  -4   3  11        0.79        1.43      1.62 o
  -3   3  11        1.93        4.29      1.62 o
  -2   3  11        1.96        4.97      2.57 o
  -1   3  11      113.60      111.36      2.86 o
   0   3  11        0.05        0.92      3.15 o
   1   3  11       38.88       35.82      2.43 o
   2   3  11      293.30      304.16      6.84 o
   3   3  11      518.36      512.45     15.74 o
   4   3  11        9.36        4.86      3.15 o
   5   3  11       41.77       28.60      4.86 o
   6   3  11       13.72       10.82      3.72 o
   7   3  11       94.45       69.65      4.23 o
   8   3  11       12.16        9.88      4.86 o
   9   3  11       77.55       47.48      4.42 o
  10   3  11        2.14        8.58      8.87 o
  11   3  11        0.40        5.27      5.86 o
  12   3  11        2.26        2.86      5.71 o
  -8   4  11        4.96      -18.88     18.88 o
  -7   4  11       10.24       25.18     20.60 o
  -6   4  11        5.25       -5.72     19.46 o
  -5   4  11       20.84       21.74     18.88 o
  -4   4  11       17.50        5.15     12.59 o
  -3   4  11        0.61        2.86     16.59 o
  -2   4  11       36.13       80.68     17.17 o
  -1   4  11        0.68        2.81      6.00 o
   0   4  11        3.02        0.52      5.96 o
   1   4  11        6.03        9.19      6.19 o
   2   4  11        9.15       17.93      8.01 o
   3   4  11        3.66        6.69     26.61 o
   4   4  11        1.16      -10.87     16.02 o
   5   4  11       48.16       70.68     16.31 o
   6   4  11        6.12       12.59     14.31 o
 -18   0  12       24.71       26.32      8.58 o
 -16   0  12       23.91       30.90      5.15 o
 -14   0  12      138.39      149.35      7.44 o
 -12   0  12       16.78       21.17      2.86 o
 -10   0  12       72.10       76.68      6.29 o
  -8   0  12      454.48      471.50      8.58 o
  -6   0  12        7.93       14.88      1.72 o
  -4   0  12      376.61      370.22      8.01 o
  -2   0  12      199.32      238.61      5.72 o
   0   0  12      799.60      785.07     18.88 o
   2   0  12      119.64      132.18      6.29 o
   4   0  12      275.74      271.23     11.44 o
   6   0  12      432.02      413.14     17.74 o
   8   0  12       17.73       12.02      4.01 o
  10   0  12      322.44      270.66      9.73 o
  12   0  12       64.75       66.95      7.44 o
  14   0  12       82.32      113.30      8.01 o
  16   0  12        0.80        8.01     10.30 o
 -19   1  12       13.10       16.68      7.07 o
 -18   1  12        0.91       -0.41     10.87 o
 -17   1  12        0.75        2.25      6.18 o
 -16   1  12      169.67      188.69      8.11 o
 -15   1  12        6.35        8.58      4.12 o
 -14   1  12       55.99       59.75      9.16 o
 -13   1  12       35.21       30.79      4.86 o
 -12   1  12      613.52      642.80     12.87 o
 -11   1  12      217.76      215.89      4.64 o
 -10   1  12      981.40     1032.44     44.92 o
  -9   1  12      389.21      494.15      8.01 o
  -8   1  12       96.04      108.72      3.57 o
  -7   1  12       74.16       63.75      2.20 o
  -6   1  12      502.14      472.16     13.16 o
  -5   1  12        4.61        5.15      1.62 o
  -4   1  12      111.87      123.34      7.15 o
  -3   1  12       63.99       61.80      2.61 o
  -2   1  12        3.57       66.99      2.43 o
  -1   1  12        0.80        1.60      1.14 o
   0   1  12      191.83      182.61      5.72 o
   1   1  12      118.07      109.56      3.38 o
   2   1  12      467.24      418.86      7.28 o
   3   1  12      549.41      527.48      9.20 o
   4   1  12     2285.19     2348.51     36.98 o
   5   1  12        6.20       32.54      2.43 o
   6   1  12       19.81       35.02      4.23 o
   7   1  12       18.59       11.44      4.29 o
   8   1  12      843.00      826.95     15.76 o
   9   1  12       50.28       36.33      6.29 o
  10   1  12       63.85       52.36      3.97 o
  11   1  12       18.04       19.96      5.44 o
  12   1  12      174.49      225.00      7.97 o
  13   1  12        1.78       -3.43      4.12 o
  14   1  12        0.16       -1.53      4.23 o
  15   1  12        5.32        7.64      5.61 o
  16   1  12       42.10       29.11      6.74 o
 -17   2  12       18.77       19.27      6.26 o
 -16   2  12        1.02       14.86      7.28 o
 -15   2  12       18.67       22.03      6.58 o
 -14   2  12        5.81       11.79      4.33 o
 -13   2  12       14.81       14.77      4.23 o
 -12   2  12       69.76       47.42      8.01 o
 -11   2  12        6.35        1.80      2.61 o
 -10   2  12      119.47       98.13      5.15 o
  -9   2  12      113.33      113.23     10.87 o
  -8   2  12       42.18       51.16      3.43 o
  -7   2  12       52.52       47.42      5.72 o
  -6   2  12        1.95        2.96      2.86 o
  -5   2  12        6.21        5.96      2.33 o
  -4   2  12      245.05      224.33      8.30 o
  -3   2  12        4.82        4.17      5.15 o
  -2   2  12       69.66       90.14      3.72 o
  -1   2  12      177.13      182.92     10.87 o
   0   2  12      236.35      258.98      5.45 o
   1   2  12      254.32      253.99      8.30 o
   2   2  12      308.45      300.04      6.26 o
   3   2  12      203.70      194.52     15.45 o
   4   2  12      203.79      222.25      5.77 o
   5   2  12       10.77       11.20      2.75 o
   6   2  12      214.67      223.97      7.15 o
   7   2  12       50.89       50.81      3.70 o
   8   2  12        0.63       -1.01      5.72 o
   9   2  12       33.42       26.04      3.64 o
  10   2  12      118.97      105.78      5.71 o
  11   2  12        4.71        9.16      5.26 o
  12   2  12       71.75       79.55      8.30 o
  13   2  12       44.90       34.80      6.07 o
  14   2  12       50.83       54.32      9.44 o
  15   2  12        0.91       -3.30      5.21 o
 -14   3  12        6.56        3.13      4.64 o
 -13   3  12        2.27       -1.05      6.26 o
 -12   3  12       26.69       11.00      5.08 o
 -11   3  12        2.45        3.56      5.28 o
 -10   3  12       34.00       31.63      6.29 o
  -9   3  12        1.66        1.50      2.94 o
  -8   3  12        2.22        2.00      2.83 o
  -7   3  12       19.66       16.54      3.01 o
  -6   3  12        6.50        5.07      3.43 o
  -5   3  12        0.09       -0.26      2.43 o
  -4   3  12      112.19      113.00      8.87 o
  -3   3  12       41.84       44.99      6.29 o
  -2   3  12        8.62       11.00      2.20 o
  -1   3  12        0.58        3.15      2.43 o
   0   3  12       10.01        8.14      4.86 o
   1   3  12        2.07        3.29      2.33 o
   2   3  12       39.08       37.59      2.86 o
   3   3  12        2.85        1.96      2.33 o
   4   3  12        7.23        7.00      2.61 o
   5   3  12       31.94       21.74      3.01 o
   6   3  12        1.18        0.29      2.83 o
   7   3  12       39.71       15.82      3.28 o
   8   3  12       82.30       70.29      5.28 o
   9   3  12        7.31        3.57      5.21 o
  10   3  12        0.47       -5.62      5.62 o
  11   3  12        5.40        0.89      8.01 o
  12   3  12        6.27       17.17      7.44 o
  -7   4  12       10.64       21.74     19.46 o
  -6   4  12        1.67        4.58     20.03 o
  -5   4  12        5.20       26.32     19.46 o
  -4   4  12        4.37      -18.88     18.88 o
  -3   4  12        8.92      185.97     37.19 o
  -2   4  12       38.28       63.52     17.74 o
  -1   4  12       29.24       34.62     22.60 o
   0   4  12        2.17       -2.24      6.09 o
   1   4  12        9.54       21.66     20.60 o
   2   4  12        1.17        4.47      6.75 o
   3   4  12        0.01       -3.79      5.89 o
   4   4  12        0.99      -11.44     16.59 o
   5   4  12        6.18       17.17     17.74 o
 -19   0  13        0.22        0.00      9.16 o
 -17   0  13       46.09       38.91      8.01 o
 -15   0  13        9.33       24.03      4.58 o
 -13   0  13      139.20      147.06      6.87 o
 -11   0  13      176.10      156.79      5.15 o
  -9   0  13     3832.63     3980.86     71.53 o
  -7   0  13     1322.39     1346.98     20.60 o
  -5   0  13       85.81       80.68      2.86 o
  -3   0  13     2519.33     2701.40     42.34 o
  -1   0  13       60.66       60.65      2.86 o
   1   0  13      527.86      497.25     13.16 o
   3   0  13      113.33      103.57      5.15 o
   5   0  13     2080.42     2220.75     61.23 o
   7   0  13      102.55      158.50     11.44 o
   9   0  13      286.01      294.69     11.44 o
  11   0  13        2.99        1.14      5.15 o
  13   0  13       19.41       22.32      6.29 o
  15   0  13       14.09       20.03      8.58 o
 -18   1  13       34.31       31.47      6.59 o
 -17   1  13        6.38       -1.96      6.26 o
 -16   1  13        6.62       16.53      5.45 o
 -15   1  13      178.21      239.21      8.69 o
 -14   1  13        0.09       -0.64      5.72 o
 -13   1  13      172.72      182.63      5.91 o
 -12   1  13       64.11       62.39      3.43 o
 -11   1  13      583.27      617.35     10.03 o
 -10   1  13        0.22       -1.21      1.79 o
  -9   1  13     1183.68     1222.88     19.17 o
  -8   1  13      177.69      421.98      6.29 o
  -7   1  13      260.10      255.49      4.45 o
  -6   1  13       40.48       33.86      4.86 o
  -5   1  13      867.06      878.93     11.53 o
  -4   1  13       76.77       70.05      2.61 o
  -3   1  13       56.45       57.82      2.43 o
  -2   1  13        0.23        8.03      2.20 o
  -1   1  13      280.33      344.36      8.58 o
   0   1  13       92.51      104.52      4.29 o
   1   1  13      316.79      352.38      6.45 o
   2   1  13       84.00       69.58      3.15 o
   3   1  13      416.15      399.52      7.82 o
   4   1  13        9.69        5.72      3.15 o
   5   1  13      142.77      130.73      7.72 o
   6   1  13       24.50       67.25      3.16 o
   7   1  13      225.20      214.75     20.31 o
   8   1  13      138.90      130.94      8.58 o
   9   1  13      270.75      300.21     29.47 o
  10   1  13        1.52        1.66      3.46 o
  11   1  13       24.18       38.31      4.66 o
  12   1  13        5.49       10.87      8.30 o
  13   1  13       55.05       73.01      6.84 o
  14   1  13       17.00       24.42      6.18 o
  15   1  13       10.70       17.85      6.32 o
  16   1  13       12.02       12.65      9.16 o
 -17   2  13       16.48       15.61      6.59 o
 -16   2  13       14.66       19.79      7.66 o
 -15   2  13        3.57        6.35      6.87 o
 -14   2  13        5.65        2.02      4.85 o
 -13   2  13       62.49       62.33      6.18 o
 -12   2  13        6.43        3.72      3.24 o
 -11   2  13       36.65       32.49      4.66 o
 -10   2  13        0.85        0.29      3.24 o
  -9   2  13      119.79      130.23      4.80 o
  -8   2  13        3.24       32.72      3.01 o
  -7   2  13      269.17      276.58     19.74 o
  -6   2  13       14.52       10.54      2.20 o
  -5   2  13      179.28      164.87      7.72 o
  -4   2  13       34.56       33.59      2.43 o
  -3   2  13      254.40      285.53     10.87 o
  -2   2  13      140.02      141.89     12.02 o
  -1   2  13       46.67       71.23      7.44 o
   0   2  13        3.59        3.92      6.58 o
   1   2  13      315.62      316.77      6.67 o
   2   2  13       56.94       59.78      4.01 o
   3   2  13      494.25      506.70     10.31 o
   4   2  13      366.81      353.93     20.89 o
   5   2  13      220.67      207.01      5.86 o
   6   2  13      113.92      118.19      4.80 o
   7   2  13        3.12        0.98      3.15 o
   8   2  13       19.20       16.23      4.04 o
   9   2  13      226.56      165.26      9.35 o
  10   2  13        1.53       -1.72      4.58 o
  11   2  13       77.90       89.53      7.70 o
  12   2  13       10.05        9.16      5.45 o
  13   2  13       10.82        9.01     10.87 o
  14   2  13        2.61       13.11      7.15 o
 -13   3  13        1.77       -2.79      6.58 o
 -12   3  13       10.20        7.32      5.61 o
 -11   3  13       57.55       48.28      5.91 o
 -10   3  13        7.51        4.32      6.58 o
  -9   3  13        5.16        5.66      9.44 o
  -8   3  13        3.81        8.87      3.64 o
  -7   3  13       30.51       34.53      3.28 o
  -6   3  13       64.63       38.63      8.30 o
  -5   3  13       29.36       28.88      3.28 o
  -4   3  13        0.78        4.29      2.94 o
  -3   3  13       33.75       37.47      9.44 o
  -2   3  13        8.04       13.71      4.58 o
  -1   3  13       79.26      108.31     11.16 o
   0   3  13       51.82       44.56      4.58 o
   1   3  13        3.61        2.19      2.86 o
   2   3  13       13.63       13.94      2.61 o
   3   3  13      154.27      137.43     16.88 o
   4   3  13        0.01        0.31      4.01 o
   5   3  13        3.92        1.72      6.29 o
   6   3  13        0.02        2.24      2.43 o
   7   3  13       33.09       33.43      5.45 o
   8   3  13        3.34        3.64      4.40 o
   9   3  13       27.57       33.06     10.59 o
  10   3  13        2.99       -2.57      5.66 o
  11   3  13        0.18       -3.37      5.86 o
  -6   4  13       19.22       34.90     22.89 o
  -5   4  13        0.21       -7.44     20.60 o
  -4   4  13        1.02      -12.59     13.73 o
  -3   4  13       44.17       42.34     22.32 o
  -2   4  13        5.85       11.40      7.41 o
  -1   4  13        0.00        1.48      7.92 o
   0   4  13        6.67        6.68      7.09 o
   1   4  13        0.74        4.99      9.44 o
   2   4  13        8.54       13.17      7.21 o
   3   4  13       10.26        6.98      8.75 o
   4   4  13       11.34        4.01     25.75 o
 -18   0  14        6.43        9.73      8.01 o
 -16   0  14        0.93        2.29      5.72 o
 -14   0  14      296.07      313.00     10.87 o
 -12   0  14        0.31        4.01      4.01 o
 -10   0  14     1985.63     2189.27     38.34 o
  -8   0  14      633.75      746.16     16.02 o
  -6   0  14      170.21      160.22      5.15 o
  -4   0  14      582.72      595.67     12.02 o
  -2   0  14       20.45       31.47      2.86 o
   0   0  14       27.94      117.88      5.15 o
   2   0  14      766.01      748.45     18.31 o
   4   0  14     2088.11     2086.85     56.08 o
   6   0  14     1425.52     1407.64     30.33 o
   8   0  14       40.34       40.63      4.58 o
  10   0  14      953.95     1037.42     34.33 o
  12   0  14       67.34       60.08      8.58 o
  14   0  14       56.64       44.63      7.44 o
  16   0  14       15.20        1.14      8.58 o
 -18   1  14       17.05       13.32      7.41 o
 -17   1  14        2.03       14.47      8.24 o
 -16   1  14        1.09        4.68      5.28 o
 -15   1  14        6.31        2.63      4.76 o
 -14   1  14       17.97       39.81      5.44 o
 -13   1  14      107.21      130.31      5.49 o
 -12   1  14        1.27        5.30      3.01 o
 -11   1  14       30.27       25.31      5.15 o
 -10   1  14        8.01        4.01      3.15 o
  -9   1  14      127.51      118.78      3.57 o
  -8   1  14       29.55       42.56      9.44 o
  -7   1  14       22.86       42.92      2.83 o
  -6   1  14      549.22      573.30      8.69 o
  -5   1  14       25.12       11.34      2.20 o
  -4   1  14       36.00       23.52      2.29 o
  -3   1  14       25.05       20.46      2.20 o
  -2   1  14      129.05      125.98      9.16 o
  -1   1  14        0.85        0.00      1.02 o
   0   1  14      211.17      285.77      5.21 o
   1   1  14      401.18      422.48      8.94 o
   2   1  14        8.70       12.47      2.05 o
   3   1  14       19.98       18.26      2.43 o
   4   1  14      292.71      285.35      8.30 o
   5   1  14        1.49        0.42      2.20 o
   6   1  14       87.28      100.24     12.30 o
   7   1  14       15.60       76.00      3.81 o
   8   1  14      206.10      205.09      6.34 o
   9   1  14        0.42        4.10      3.67 o
  10   1  14       21.55       23.10      3.53 o
  11   1  14       42.97       35.01     13.45 o
  12   1  14       85.80       89.61      7.07 o
  13   1  14       55.81       47.03      6.26 o
  14   1  14       14.53       19.58     10.01 o
  15   1  14        6.18        3.43      7.44 o
 -16   2  14       16.83       28.51      8.09 o
 -15   2  14       14.10       33.36     10.87 o
 -14   2  14       68.89       60.61     25.18 o
 -13   2  14        0.61       16.92     13.73 o
 -12   2  14       44.99       36.65     12.02 o
 -11   2  14        0.26       -2.79      3.16 o
 -10   2  14       11.55        9.78      5.15 o
  -9   2  14      129.17      133.52     14.31 o
  -8   2  14      287.25      292.18     19.17 o
  -7   2  14      100.27       82.69      3.64 o
  -6   2  14      212.72      198.00      7.28 o
  -5   2  14       99.11      104.84      6.58 o
  -4   2  14       22.46       23.40      3.43 o
  -3   2  14        3.37        0.42      2.20 o
  -2   2  14      275.70      287.97     20.31 o
  -1   2  14       17.78       24.12      2.86 o
   0   2  14        0.03       40.76      3.57 o
   1   2  14       55.25       56.91      2.43 o
   2   2  14        0.03        0.19      1.79 o
   3   2  14        7.26        5.77      2.33 o
   4   2  14        3.49        0.80      2.86 o
   5   2  14       58.77       48.31      6.58 o
   6   2  14      221.80      216.48     17.74 o
   7   2  14       18.89       24.64     10.87 o
   8   2  14       22.49       23.03      5.44 o
   9   2  14        0.33       -4.45      5.08 o
  10   2  14      109.62      132.07      8.64 o
  11   2  14        0.94       14.41      6.03 o
  12   2  14       11.72        0.71      7.19 o
  13   2  14        1.27       -4.45      7.82 o
 -13   3  14        9.87        7.04      7.72 o
 -12   3  14        2.41        1.87      5.45 o
 -11   3  14        4.57        1.81      4.95 o
 -10   3  14       29.11       23.36      5.49 o
  -9   3  14        0.27       -4.58      4.58 o
  -8   3  14        0.96        3.79      4.42 o
  -7   3  14       33.06       42.01     10.01 o
  -6   3  14       34.82       37.09      4.86 o
  -5   3  14       16.54       14.78      5.72 o
  -4   3  14       47.90       38.35      7.72 o
  -3   3  14       18.40       18.47      3.42 o
  -2   3  14       94.24       75.54      4.86 o
  -1   3  14       27.21       25.61      3.01 o
   0   3  14       83.43      104.16      4.95 o
   1   3  14      115.78      104.49      4.45 o
   2   3  14       16.46       12.65      3.72 o
   3   3  14      132.55       99.16      6.01 o
   4   3  14        1.51       -1.68      4.86 o
   5   3  14       49.51       44.92      5.44 o
   6   3  14        4.35        5.72      5.72 o
   7   3  14        2.82        2.19      4.80 o
   8   3  14       32.14       30.15      5.86 o
   9   3  14        1.72        1.72      6.29 o
  10   3  14        0.12       -4.67      7.78 o
  -4   4  14        6.33       22.89     20.03 o
  -3   4  14        3.30       -8.58     18.88 o
  -2   4  14        2.05       18.49      8.24 o
  -1   4  14        0.24        2.53      7.44 o
   0   4  14        6.53       12.75      7.57 o
   1   4  14        0.11        1.09     15.16 o
 -17   0  15      274.70      306.70     15.45 o
 -15   0  15      131.45      137.33      8.01 o
 -13   0  15      110.65      123.60      6.29 o
 -11   0  15      701.05      769.62     16.59 o
  -9   0  15      821.35      857.74     16.02 o
  -7   0  15      141.65      140.19      5.15 o
  -5   0  15      490.57      508.12     10.87 o
  -3   0  15      383.40      341.04      8.01 o
  -1   0  15      154.81      136.76      5.15 o
   1   0  15      194.06      284.39      9.73 o
   3   0  15      189.27      175.67      8.58 o
   5   0  15      445.27      404.55     13.16 o
   7   0  15       43.69       72.67      9.73 o
   9   0  15      595.15      671.20     19.46 o
  11   0  15       87.86      112.15     10.30 o
  13   0  15        0.47       -8.58      8.58 o
  15   0  15       72.34       76.10     10.30 o
 -17   1  15        9.79        5.95      6.03 o
 -16   1  15        5.55        5.66      5.86 o
 -15   1  15       60.99       57.38      6.44 o
 -14   1  15        8.75        9.60      4.64 o
 -13   1  15       28.53       81.38     15.74 o
 -12   1  15        0.93        0.31      3.01 o
 -11   1  15       73.67       70.92     10.30 o
 -10   1  15       82.60       74.66      3.57 o
  -9   1  15        1.25       -0.57      2.43 o
  -8   1  15      226.94      220.55      7.44 o
  -7   1  15      643.31      642.51      9.86 o
  -6   1  15       12.67       75.98      5.15 o
  -5   1  15      610.47      586.86     19.17 o
  -4   1  15        4.76        5.72      2.43 o
  -3   1  15        0.01        0.57      2.02 o
  -2   1  15        9.86        6.99      1.79 o
  -1   1  15      926.44      969.42     12.06 o
   0   1  15       22.44       34.33      2.75 o
   1   1  15        1.48       43.59      2.43 o
   2   1  15       80.78       86.43      7.44 o
   3   1  15       64.47       55.08      3.16 o
   4   1  15      514.65      544.46     17.17 o
   5   1  15      341.68      358.82      8.01 o
   6   1  15       19.99       26.36      2.94 o
   7   1  15      263.19      243.52     11.16 o
   8   1  15       34.06       44.51      3.97 o
   9   1  15        3.48        1.98      5.15 o
  10   1  15        1.03       -0.48      5.15 o
  11   1  15       62.06       56.45     11.16 o
  12   1  15       14.02        9.80      4.86 o
  13   1  15       60.65       50.84      6.47 o
  14   1  15        1.46        5.44      5.26 o
 -16   2  15        4.75       12.69      6.74 o
 -15   2  15        1.06        2.46      5.45 o
 -14   2  15        0.16       11.33      5.61 o
 -13   2  15      176.18      159.80     21.74 o
 -12   2  15        4.40        6.70      4.80 o
 -11   2  15       10.61        7.09      3.38 o
 -10   2  15       15.60       10.97      5.15 o
  -9   2  15      209.90      222.99     12.87 o
  -8   2  15      102.95      112.53     20.31 o
  -7   2  15      266.00      252.65      7.28 o
  -6   2  15      140.91      174.52      4.86 o
  -5   2  15      276.11      250.77      7.15 o
  -4   2  15        2.74        8.27      2.20 o
  -3   2  15      301.24      297.11     14.02 o
  -2   2  15        0.05        0.57      2.43 o
  -1   2  15       41.79       37.62      2.61 o
   0   2  15       16.95       15.16      2.61 o
   1   2  15      271.70      422.98      8.69 o
   2   2  15      201.67      202.59      5.45 o
   3   2  15        4.51       12.35      8.87 o
   4   2  15        5.13        6.44      3.16 o
   5   2  15      103.29      107.30      5.44 o
   6   2  15        7.28        9.64      4.86 o
   7   2  15       68.01       52.51      5.15 o
   8   2  15        2.23        2.22      4.80 o
   9   2  15       18.42       22.22      5.26 o
  10   2  15        0.13        2.90      5.91 o
  11   2  15       84.99       60.03      6.07 o
  12   2  15        0.08        0.20      7.28 o
 -12   3  15       27.17       20.82      5.21 o
 -11   3  15        1.57       -3.43      4.86 o
 -10   3  15        0.01        1.45      5.44 o
  -9   3  15       17.99       16.93      8.01 o
  -8   3  15       31.79       30.30      5.36 o
  -7   3  15       33.77       23.79      5.62 o
  -6   3  15        3.57       10.96      4.29 o
  -5   3  15      148.13      120.06     19.46 o
  -4   3  15       35.11       25.39      4.54 o
  -3   3  15       41.33       32.87      5.15 o
  -2   3  15        0.51        2.82      7.15 o
  -1   3  15       44.09       33.10      3.28 o
   0   3  15       11.38        7.87      2.94 o
   1   3  15        4.89        4.01      3.01 o
   2   3  15       62.47       40.83      4.58 o
   3   3  15        2.45        9.35      5.08 o
   4   3  15        0.14        0.82      4.29 o
   5   3  15       30.22       29.01     11.44 o
   6   3  15       10.54       10.01      4.05 o
   7   3  15        9.19       14.29     17.17 o
   8   3  15       19.71       37.19      8.23 o
   9   3  15       21.32       36.74      9.29 o
 -16   0  16       75.03       80.11     10.30 o
 -14   0  16        0.01       -0.57      4.58 o
 -12   0  16      308.53      407.99     12.02 o
 -10   0  16        1.41        5.15      3.43 o
  -8   0  16        4.59        7.44      3.43 o
  -6   0  16        6.55        7.44      2.86 o
  -4   0  16      666.70      659.19     14.31 o
  -2   0  16      335.56      305.56      8.01 o
   0   0  16        0.16       -1.72      2.86 o
   2   0  16     1478.39     1881.42     53.22 o
   4   0  16       20.10       24.03      5.15 o
   6   0  16        1.13        4.58      4.58 o
   8   0  16        5.89       24.61      7.44 o
  10   0  16       41.43       61.80      6.87 o
  12   0  16       76.05       62.37      9.16 o
  14   0  16       67.23       59.51     10.30 o
 -17   1  16        8.01        5.41     11.73 o
 -16   1  16       50.30       41.60      6.59 o
 -15   1  16        3.98        2.04      5.72 o
 -14   1  16       40.57       47.34      9.44 o
 -13   1  16       26.90       42.05      5.26 o
 -12   1  16      116.11      143.69      9.73 o
 -11   1  16        0.93        8.04      5.44 o
 -10   1  16        0.93        7.10      3.28 o
  -9   1  16      132.17      133.68      5.72 o
  -8   1  16       78.38       73.87     11.44 o
  -7   1  16      393.27      383.24      6.84 o
  -6   1  16       80.21       92.70      6.58 o
  -5   1  16       74.29       85.59      3.42 o
  -4   1  16       72.87       68.74      3.42 o
  -3   1  16      152.32      146.62      3.99 o
  -2   1  16       25.25       18.42      2.61 o
  -1   1  16        2.60        4.45      1.06 o
   0   1  16      231.26      262.64      5.36 o
   1   1  16       22.89       19.54      2.00 o
   2   1  16       16.07       53.68      2.86 o
   3   1  16      235.35      234.81      6.14 o
   4   1  16       39.02       33.10      3.43 o
   5   1  16      174.36      168.51      5.61 o
   6   1  16      113.92      118.21      7.15 o
   7   1  16      108.87      106.79      6.58 o
   8   1  16      105.14      102.85      5.19 o
   9   1  16       19.95       27.19      3.99 o
  10   1  16        6.12       18.67      8.01 o
  11   1  16       38.78       39.29      7.44 o
  12   1  16      175.16      215.21     15.16 o
  13   1  16        0.11       -0.15      6.18 o
 -15   2  16        5.74        8.71      8.87 o
 -14   2  16        6.91        3.15      5.66 o
 -13   2  16       16.63       21.57      7.28 o
 -12   2  16        8.22       16.94      8.30 o
 -11   2  16       14.30       18.47      5.72 o
 -10   2  16       14.45       10.79      7.72 o
  -9   2  16        0.00       -2.86      4.66 o
  -8   2  16       94.98       87.50     13.16 o
  -7   2  16        0.04        4.22      3.16 o
  -6   2  16       28.60       20.51      3.24 o
  -5   2  16       12.92       22.54      8.01 o
  -4   2  16      248.09      266.19     11.44 o
  -3   2  16       60.73       57.29      3.42 o
  -2   2  16       94.40       83.30      7.15 o
  -1   2  16        0.06        0.14      2.57 o
   0   2  16      236.64      185.70      5.66 o
   1   2  16       16.26       21.39      2.13 o
   2   2  16      118.42      115.99      4.86 o
   3   2  16      128.92      128.64      8.30 o
   4   2  16       26.72       26.99      3.90 o
   5   2  16       84.20       93.94      5.77 o
   6   2  16      151.15      141.02      9.16 o
   7   2  16       32.60       35.26      7.72 o
   8   2  16        0.99       12.02      7.72 o
   9   2  16       18.63       30.84      5.21 o
  10   2  16       84.52       74.67     14.02 o
  11   2  16        7.55       17.56      6.92 o
  12   2  16        2.31       11.15      5.77 o
 -11   3  16        4.10        9.36      6.56 o
 -10   3  16       45.88       52.18      7.82 o
  -9   3  16       12.80       18.58      6.14 o
  -8   3  16        1.06       -2.89      4.64 o
  -7   3  16       83.41       68.63      7.28 o
  -6   3  16       67.26       68.68      5.61 o
  -5   3  16       32.75       46.23      5.81 o
  -4   3  16       11.02       10.66      4.23 o
  -3   3  16        4.09       10.60      4.49 o
  -2   3  16        6.07        2.86      3.64 o
  -1   3  16       13.94       18.57      5.21 o
   0   3  16       13.95       12.67      5.15 o
   1   3  16        1.42        0.38      3.57 o
   2   3  16        7.46       -0.29      4.05 o
   3   3  16        1.27       -1.78      3.83 o
   4   3  16       45.38       33.20     17.74 o
   5   3  16       29.41       18.74      7.72 o
   6   3  16        3.05       -0.72      5.89 o
   7   3  16       10.45        4.90      9.73 o
   8   3  16       77.04       95.26     85.26 o
 -17   0  17      218.51      147.06     21.74 o
 -15   0  17        0.32       -8.01      8.01 o
 -13   0  17      150.52      188.26      8.58 o
 -11   0  17       47.03       70.95      4.58 o
  -9   0  17        0.70       -0.57      4.01 o
  -7   0  17      102.62       95.56      4.58 o
  -5   0  17      114.84      107.58      5.72 o
  -3   0  17     1206.05     1198.78     23.46 o
  -1   0  17        0.04        2.86      2.86 o
   1   0  17     1207.15     1224.53     32.04 o
   3   0  17       50.64       90.41      6.87 o
   5   0  17      212.65      270.08     13.73 o
   7   0  17       27.26       26.89      5.15 o
   9   0  17       18.78       14.31      5.72 o
  11   0  17        1.02       -1.14      5.72 o
  13   0  17       10.59       23.46      8.01 o
 -16   1  17        2.47       -1.60      7.52 o
 -15   1  17      127.29      132.08      8.78 o
 -14   1  17       20.51       16.29      5.91 o
 -13   1  17       49.98       66.41     16.02 o
 -12   1  17       47.61       46.97      5.05 o
 -11   1  17      191.93      207.22      8.09 o
 -10   1  17       87.32       86.00      5.81 o
  -9   1  17       88.64       99.99      5.62 o
  -8   1  17        5.98        6.29      3.24 o
  -7   1  17      245.74      226.17      7.44 o
  -6   1  17        0.02        2.00      2.83 o
  -5   1  17        0.43        5.85      2.61 o
  -4   1  17       59.42       45.30      3.72 o
  -3   1  17      312.23      280.16      6.03 o
  -2   1  17        1.03       -0.16      2.20 o
  -1   1  17      252.51      228.96      7.72 o
   0   1  17       33.25       38.11      2.05 o
   1   1  17       88.04       73.96      3.16 o
   2   1  17       98.66       90.59      3.70 o
   3   1  17      321.89      492.97     11.43 o
   4   1  17       87.27      103.21      4.49 o
   5   1  17       13.50       19.99      5.44 o
   6   1  17       54.77       62.91      8.30 o
   7   1  17       74.16       73.69      5.00 o
   8   1  17        1.00        5.75      9.44 o
   9   1  17       24.72       32.69      6.01 o
  10   1  17       46.21       47.43      7.44 o
  11   1  17       44.28       48.39      7.44 o
  12   1  17        0.42       -4.66      4.66 o
  13   1  17       26.91       18.22      8.58 o
 -14   2  17        0.22       -0.65      6.87 o
 -13   2  17        1.62        4.38      6.56 o
 -12   2  17       33.28       35.80      7.40 o
 -11   2  17       40.48       79.56      9.10 o
 -10   2  17       67.23       59.57      6.59 o
  -9   2  17       20.40       24.92      5.66 o
  -8   2  17       12.62       13.16      3.70 o
  -7   2  17       16.13        7.59      8.87 o
  -6   2  17      118.43      101.28     13.73 o
  -5   2  17      102.27       73.98      9.44 o
  -4   2  17        0.62       11.10      3.01 o
  -3   2  17      228.48      215.59      9.73 o
  -2   2  17        2.18       -1.23      2.75 o
  -1   2  17        2.48       -3.28      3.28 o
   0   2  17       11.78        8.50      2.75 o
   1   2  17       55.25       39.95      3.72 o
   2   2  17        0.11        1.14      2.56 o
   3   2  17      131.90       98.09      5.28 o
   4   2  17       43.49       39.92      7.72 o
   5   2  17       24.96       30.00      6.29 o
   6   2  17        3.69       -0.95      4.33 o
   7   2  17        0.52        4.25      7.15 o
   8   2  17      112.64      109.91      7.97 o
   9   2  17        8.16       10.91      6.26 o
  10   2  17        3.07       12.26      7.00 o
  11   2  17       10.99        4.82      6.26 o
 -10   3  17        8.15        7.22     14.59 o
  -9   3  17        7.79       -0.25      7.44 o
  -8   3  17       29.61       23.27      8.30 o
  -7   3  17        9.85        2.77      6.44 o
  -6   3  17      146.49      109.41      7.82 o
  -5   3  17       43.42       31.95      5.19 o
  -4   3  17        2.43       13.10      5.19 o
  -3   3  17        4.55        1.37      3.81 o
  -2   3  17       47.23       31.77      5.61 o
  -1   3  17       13.02        5.46      3.53 o
   0   3  17        3.04        2.57      4.70 o
   1   3  17        0.62       -4.54      4.54 o
   2   3  17        4.01        2.67      5.45 o
   3   3  17       15.27        9.11      4.66 o
   4   3  17       24.05        7.53      4.66 o
   5   3  17        5.22        3.53      6.32 o
   6   3  17       16.39       10.87      5.58 o
 -16   0  18        7.56        0.57     10.87 o
 -14   0  18       75.93       73.82      9.16 o
 -12   0  18       51.52       57.22      5.72 o
 -10   0  18        5.12       81.83      6.29 o
  -8   0  18        0.96        2.29      2.86 o
  -6   0  18      358.98      359.35     10.30 o
  -4   0  18       40.00       53.22      4.01 o
  -2   0  18      219.51      278.67      8.58 o
   0   0  18        9.80       10.30      3.43 o
   2   0  18      197.23      206.00     12.02 o
   4   0  18      186.50      201.42     11.44 o
   6   0  18       59.81       73.24      6.87 o
   8   0  18       12.41       11.44      5.72 o
  10   0  18        3.90       13.16      6.87 o
  12   0  18        2.91       12.02      8.58 o
 -15   1  18       11.29       14.03      7.41 o
 -14   1  18       66.86       55.38      6.92 o
 -13   1  18        0.64        5.31      5.37 o
 -12   1  18       14.09       13.16      4.80 o
 -11   1  18       25.98       21.74      4.45 o
 -10   1  18       82.20       82.90     11.16 o
  -9   1  18        6.75        3.16      5.15 o
  -8   1  18       27.44       33.87      3.70 o
  -7   1  18        3.83        4.39      3.43 o
  -6   1  18       36.45       35.92      3.16 o
  -5   1  18        4.38        4.45      3.57 o
  -4   1  18        0.04        4.58      3.16 o
  -3   1  18        0.01       42.48      3.42 o
  -2   1  18      412.82      426.08     34.90 o
  -1   1  18        0.20        1.82      2.29 o
   0   1  18      142.74      155.45      8.30 o
   1   1  18      119.18      114.50      3.99 o
   2   1  18       85.26       81.38      5.72 o
   3   1  18       53.98       42.45      4.01 o
   4   1  18      489.37      598.26     43.77 o
   5   1  18       52.46       57.38      5.15 o
   6   1  18       72.34       86.40      5.37 o
   7   1  18       32.87       32.23      4.86 o
   8   1  18       28.48       27.13      4.40 o
   9   1  18        3.21        7.81      4.86 o
  10   1  18       19.45       11.76      6.18 o
  11   1  18        3.84       -4.86      4.86 o
  12   1  18       65.87       49.66      6.88 o
 -13   2  18        5.13       13.99     17.45 o
 -12   2  18       34.89       33.29      7.88 o
 -11   2  18       80.84       83.62      9.45 o
 -10   2  18        0.84        6.27      6.01 o
  -9   2  18        1.33        3.15      4.86 o
  -8   2  18       18.26       18.81      6.03 o
  -7   2  18       98.57       97.71      5.71 o
  -6   2  18        2.86        1.95      3.81 o
  -5   2  18      132.60      119.83      5.62 o
  -4   2  18        0.18       -1.72      3.38 o
  -3   2  18        0.08       23.02      3.57 o
  -2   2  18       31.11       28.94      4.29 o
  -1   2  18       12.21       11.28      5.44 o
   0   2  18        0.02        1.72      3.07 o
   1   2  18       36.46       39.85      4.58 o
   2   2  18       74.61       58.90      8.01 o
   3   2  18        6.24        8.58      3.28 o
   4   2  18        8.02        8.41      3.28 o
   5   2  18        4.05        5.06      3.83 o
   6   2  18       47.26       43.09      9.44 o
   7   2  18       73.23       74.68      6.87 o
   8   2  18        5.88        9.41      5.05 o
   9   2  18        6.90        7.48      5.21 o
  -8   3  18        0.33        8.01     10.87 o
  -7   3  18        6.16       14.73      5.45 o
  -6   3  18       18.07       20.91      5.71 o
  -5   3  18       12.78       10.39      4.85 o
  -4   3  18        0.18        4.24      4.66 o
  -3   3  18        9.97        3.04      7.72 o
  -2   3  18       19.85       14.86      5.06 o
  -1   3  18        2.32        2.91      4.55 o
   0   3  18       25.05       32.21      7.19 o
   1   3  18       31.39       21.40      8.30 o
   2   3  18        0.23        4.47      7.15 o
   3   3  18        2.74        4.17      8.30 o
   4   3  18       34.26       16.16     11.44 o
   5   3  18       19.32        8.61      4.95 o
 -15   0  19        2.14        5.72      9.16 o
 -13   0  19       35.25       40.63      9.73 o
 -11   0  19        0.78        4.01      9.73 o
  -9   0  19       38.96       52.07      5.15 o
  -7   0  19       22.38       26.32      4.01 o
  -5   0  19       87.33       87.55      5.72 o
  -3   0  19       54.66       38.91      4.58 o
  -1   0  19      152.53      145.34      8.01 o
   1   0  19      311.40      326.16     12.02 o
   3   0  19      166.20      143.05      8.58 o
   5   0  19      214.13      280.95     10.87 o
   7   0  19      187.87      225.45     11.44 o
   9   0  19       12.54       16.59      6.29 o
  11   0  19       25.28       15.45      6.87 o
 -14   1  19        3.27       -4.79      5.89 o
 -13   1  19        0.15        0.02      5.45 o
 -12   1  19       44.11       54.00      7.00 o
 -11   1  19        3.50       -2.61      5.05 o
 -10   1  19        0.11       -1.24      4.66 o
  -9   1  19      149.81      210.70     24.89 o
  -8   1  19       18.73       19.51      3.83 o
  -7   1  19       10.57        7.68      4.12 o
  -6   1  19       17.28       10.06      3.70 o
  -5   1  19      172.96      167.92      6.44 o
  -4   1  19        0.01        2.86      3.70 o
  -3   1  19       51.30       34.12      3.81 o
  -2   1  19       87.69      106.24      4.95 o
  -1   1  19      316.28      385.45     24.89 o
   0   1  19        5.96        6.11      2.29 o
   1   1  19        2.35        2.04      2.13 o
   2   1  19      191.44      200.02      9.44 o
   3   1  19       78.12       73.42     20.03 o
   4   1  19       26.58       32.23      4.29 o
   5   1  19       81.07      132.58     16.59 o
   6   1  19        0.54        8.69      8.01 o
   7   1  19       12.92       21.40      4.42 o
   8   1  19        6.02       14.26      5.05 o
   9   1  19       26.00       38.97      6.74 o
  10   1  19        6.75        9.84      5.05 o
  11   1  19        4.28        5.79      6.14 o
 -12   2  19       28.40       28.97      7.70 o
 -11   2  19       73.54       77.43     10.83 o
 -10   2  19       29.30       21.94      6.58 o
  -9   2  19       32.01       38.77      7.82 o
  -8   2  19       20.11       19.58      4.76 o
  -7   2  19       23.54       26.85      4.95 o
  -6   2  19       66.40       55.95      6.03 o
  -5   2  19       17.66       15.26      4.23 o
  -4   2  19       35.34       38.87      7.15 o
  -3   2  19       13.29       12.46      3.57 o
  -2   2  19       38.24       34.16      4.86 o
  -1   2  19        0.00        5.30      4.86 o
   0   2  19       69.63       57.31      6.03 o
   1   2  19        3.57        2.82      5.21 o
   2   2  19       24.63       22.53      6.03 o
   3   2  19       14.24       11.44      4.23 o
   4   2  19        5.84        2.86      4.45 o
   5   2  19       22.19       23.14      6.76 o
   6   2  19        1.26        2.92     10.30 o
   7   2  19        3.57        3.67      5.61 o
   8   2  19       50.27       31.59      7.82 o
  -6   3  19        5.55        4.35      9.04 o
  -5   3  19       10.00        1.84      5.77 o
  -4   3  19       41.43       30.70     14.88 o
  -3   3  19        0.01       -1.23      5.15 o
  -2   3  19       28.02       13.50      7.97 o
  -1   3  19       50.14       26.72      5.77 o
   0   3  19       33.51       15.11      4.65 o
   1   3  19       51.17       16.98      5.36 o
   2   3  19        8.06        7.10      6.67 o
 -14   0  20        3.52       12.02     10.87 o
 -12   0  20       29.95       22.89      8.58 o
 -10   0  20       37.95       24.61     10.87 o
  -8   0  20       49.18       45.78      8.58 o
  -6   0  20       64.25       83.54      8.58 o
  -4   0  20       12.00       21.74      4.01 o
  -2   0  20        8.48        5.15      3.43 o
   0   0  20       97.96      118.45      7.44 o
   2   0  20        2.78       -5.72      8.01 o
   4   0  20        1.23        0.00      5.15 o
   6   0  20      372.00      488.09     18.31 o
   8   0  20       11.39       10.87      6.29 o
  10   0  20       32.01       38.34      8.58 o
 -13   1  20       44.26       33.25      7.69 o
 -12   1  20        0.02        2.46      6.84 o
 -11   1  20        0.43       10.83      7.28 o
 -10   1  20       74.06       74.85     12.59 o
  -9   1  20       57.73       58.45      5.21 o
  -8   1  20       63.54       91.74      6.58 o
  -7   1  20       18.18       23.25      6.01 o
  -6   1  20       36.56       40.46      4.05 o
  -5   1  20        0.06        3.23      3.99 o
  -4   1  20      244.83      228.83      8.87 o
  -3   1  20       33.35       24.22      4.29 o
  -2   1  20        2.30        3.37      7.15 o
  -1   1  20        4.15        9.99      3.15 o
   0   1  20      113.24      143.36      9.16 o
   1   1  20        4.19        7.58      4.29 o
   2   1  20       48.16       60.20      8.58 o
   3   1  20        0.10       -3.49      4.01 o
   4   1  20      136.15      136.13     17.74 o
   5   1  20        0.68        3.22      3.70 o
   6   1  20        5.75        9.23      5.44 o
   7   1  20       22.70       19.98      5.08 o
   8   1  20       66.22       60.46      6.84 o
   9   1  20        3.76       -0.75      6.67 o
 -11   2  20       52.58       17.26     11.16 o
 -10   2  20        2.57       -1.32      5.37 o
  -9   2  20        0.71        2.78      7.44 o
  -8   2  20       41.79       23.27      5.37 o
  -7   2  20        0.13       -2.17      5.86 o
  -6   2  20       20.36       18.16      4.29 o
  -5   2  20        0.21        0.27      5.15 o
  -4   2  20       27.69       32.72      5.45 o
  -3   2  20        5.14       -1.47      5.15 o
  -2   2  20        7.43       11.73      7.15 o
  -1   2  20       19.34       17.59      5.81 o
   0   2  20       20.74       17.67      5.08 o
   1   2  20       13.05        1.72      4.40 o
   2   2  20      179.17      131.56     10.87 o
   3   2  20       37.36       25.75     10.30 o
   4   2  20        3.91       -2.41      6.87 o
   5   2  20       13.27       10.47      5.45 o
   6   2  20       62.25       46.66     15.16 o
   7   2  20        8.94       -7.91     10.59 o
 -13   0  21        2.05        2.29     12.02 o
 -11   0  21      111.27      109.86     12.59 o
  -9   0  21        6.75        0.57      8.01 o
  -7   0  21      305.18      277.52     13.16 o
  -5   0  21       60.10       28.61      6.29 o
  -3   0  21       84.29       93.27      8.01 o
  -1   0  21       16.16       14.88      5.15 o
   1   0  21       37.01       44.06      6.29 o
   3   0  21      145.93      163.08     10.30 o
   5   0  21       10.81        5.15      5.72 o
   7   0  21      102.10      123.03      9.16 o
   9   0  21        0.04        3.43      8.01 o
 -12   1  21        0.98        9.61     12.02 o
 -11   1  21        3.09        5.37      5.21 o
 -10   1  21        6.01        5.27      5.77 o
  -9   1  21       64.47       53.11      6.18 o
  -8   1  21       10.88        5.72      5.45 o
  -7   1  21        1.07        2.37      4.23 o
  -6   1  21        1.69        4.26      3.99 o
  -5   1  21       56.77       54.61      9.44 o
  -4   1  21       67.59       80.66      5.49 o
  -3   1  21       53.20       54.56      4.64 o
  -2   1  21        0.12        0.86      3.72 o
  -1   1  21       12.26       15.80      7.15 o
   0   1  21       47.62       40.83      4.23 o
   1   1  21       12.20       13.79      4.23 o
   2   1  21       67.98       61.99      6.29 o
   3   1  21       29.93       27.97      4.29 o
   4   1  21       42.16       34.81      6.01 o
   5   1  21        6.82        8.40      3.83 o
   6   1  21        6.85       18.23      7.15 o
   7   1  21        9.16       11.77      6.87 o
   8   1  21       13.91        8.77      5.12 o
  -9   2  21        4.97        4.04      9.73 o
  -8   2  21        0.16        7.51      6.24 o
  -7   2  21       36.22       51.34      8.87 o
  -6   2  21        3.81        0.55      4.80 o
  -5   2  21        1.89        6.05      4.12 o
  -4   2  21        4.01        4.61      3.99 o
  -3   2  21       69.61       45.96      6.32 o
  -2   2  21       25.85       22.78     11.16 o
  -1   2  21        0.05        3.11      4.54 o
   0   2  21       60.96       22.71      6.29 o
   1   2  21      148.19      100.75      7.88 o
   2   2  21       88.00       66.04      6.18 o
   3   2  21        0.84       -1.20      4.40 o
   4   2  21        1.09        6.44     10.01 o
   5   2  21       28.24       28.52      7.43 o
 -12   0  22      209.10      236.32     21.17 o
 -10   0  22        8.95        2.29      9.73 o
  -8   0  22      205.15      174.52     12.59 o
  -6   0  22       42.64       82.97      9.73 o
  -4   0  22       48.72       36.05      6.87 o
  -2   0  22      322.63      204.85     16.59 o
   0   0  22        0.08        0.57      7.44 o
   2   0  22      224.65      275.80     17.74 o
   4   0  22       20.41       16.59      5.15 o
   6   0  22      182.63      254.63     13.73 o
 -11   1  22       15.50        7.53      6.87 o
 -10   1  22       86.58       63.39      8.52 o
  -9   1  22        0.01       -4.53      4.64 o
  -8   1  22       18.23       12.13      6.03 o
  -7   1  22        4.01       -1.88      4.49 o
  -6   1  22       33.57       35.66      4.76 o
  -5   1  22        0.96        3.15      4.45 o
  -4   1  22       42.55       50.75      5.44 o
  -3   1  22        0.02       -2.37      4.12 o
  -2   1  22        5.30       12.04      4.80 o
  -1   1  22       14.79       12.36      3.99 o
   0   1  22        9.80       16.02      4.05 o
   1   1  22       16.02        6.29      4.40 o
   2   1  22        1.53       -0.60      4.95 o
   3   1  22       34.44       33.12     10.01 o
   4   1  22      108.09       70.73      6.67 o
   5   1  22        6.41       -5.64      6.01 o
   6   1  22        5.02        4.45      9.16 o
  -7   2  22        1.91        2.27      6.74 o
  -6   2  22       52.33       41.90      6.88 o
  -5   2  22        2.26       10.72      6.67 o
  -4   2  22       12.72        5.69      6.92 o
  -3   2  22        0.59        1.98      6.44 o
  -2   2  22       35.89       43.97     35.76 o
  -1   2  22        4.11        6.79      5.91 o
   0   2  22        0.96       10.03      6.87 o
   1   2  22        9.06       13.29      6.70 o
   2   2  22       22.95       32.15      8.75 o
  -9   0  23       17.53       11.44     10.30 o
  -7   0  23       88.56       69.24      9.16 o
  -5   0  23        6.82        8.01      6.87 o
  -3   0  23      137.17      152.78     12.02 o
  -1   0  23       74.67       49.78      9.16 o
   1   0  23       66.04       43.49      7.44 o
   3   0  23       77.11       36.62      7.44 o
   5   0  23       37.26       40.05      8.01 o
  -9   1  23       87.76       65.13      6.67 o
  -8   1  23        1.35       -2.60     10.87 o
  -7   1  23        2.37        3.35      5.86 o
  -6   1  23       32.66       22.53      9.44 o
  -5   1  23       54.45       51.57      9.44 o
  -4   1  23       22.61       18.77      5.91 o
  -3   1  23        8.66       18.31      5.86 o
  -2   1  23        6.74        6.74      6.03 o
  -1   1  23       46.64       33.32      5.62 o
   0   1  23        4.83        3.04      4.54 o
   1   1  23       41.79       24.12      6.67 o
   2   1  23        6.86        0.18      6.01 o
   3   1  23       85.43       59.63      7.40 o
   4   1  23        0.02        2.29      6.47 o
  -8   0  24       73.96       84.69     10.87 o
  -6   0  24       24.77       28.04      8.01 o
  -4   0  24        8.29       15.45      9.73 o
  -2   0  24       64.10       52.07     10.30 o
   0   0  24        0.05        1.14      6.29 o
   2   0  24       82.72       49.21      8.01 o
  -6   1  24       13.99        1.40      6.58 o
  -5   1  24        0.88       -0.76      5.36 o
  -4   1  24       58.01       61.70     15.16 o
  -3   1  24        1.09        0.51      5.62 o
  -2   1  24       19.21       17.49      5.28 o
  -1   1  24        4.29        9.61      5.71 o
   0   1  24       44.28        8.34      6.87 o
   1   1  24        8.24        2.11      6.32 o
  -3   0  25       70.07       47.49     14.88 o
 
